# Supplementary material for: The kernel-weighted local polynomial regression (KwLPR) approach: an efficient, novel tool for development of QSAR/QSAAR toxicity extrapolation models
Source: J Cheminform. 2021 Feb 12;13:9. doi: 10.1186/s13321-021-00484-5 (PMC7881668; doi:10.1186/s13321-021-00484-5)
Supplement: Supplementary file 5 — Additional file 5. Input data for Case study-5. [file 13321_2021_484_MOESM5_ESM.csv]

Name	MLOGP	CIC0	SM1_Dz(Z)	GATS1i	NdsCH	NdssC	LC50[-LOG(mol/L)]	Set
10-15-1	1.453	3.26	0.829	1.676	0	1	3.77	T
100-01-6	1.348	2.189	0.58	0.863	0	0	3.115	T
100-02-7	1.348	2.125	0.638	0.831	0	0	3.531	T
100-10-7	1.807	3.027	0.331	1.472	1	0	3.51	T
100-25-4	1.886	2.094	0.827	0.86	0	0	5.39	T
100-37-8	0.706	3.222	0.331	2.177	0	0	1.819	T
100-41-4	2.942	3.179	0.0	1.063	0	0	3.947	T
100-42-5	2.851	3.0	0.0	0.938	1	0	3.513	T
100-44-7	2.942	2.62	0.499	0.99	0	0	4.402	T
100-46-9	1.591	2.834	0.134	0.95	0	0	3.021	T
100-47-0	1.769	2.405	0.134	0.843	0	0	3.21	T
100-51-6	1.591	2.728	0.223	0.953	0	0	2.371	T
100-52-7	1.769	2.512	0.223	0.929	1	0	3.919	T
100-61-8	1.859	2.834	0.134	1.237	0	0	3.03	T
100-70-9	0.143	2.126	0.251	1.114	0	0	2.157	T
100-71-0	1.199	2.834	0.134	1.322	0	0	2.413	T
100-79-8	-0.115	3.014	0.56	1.781	0	0	0.898	T
100-97-0	1.107	3.024	0.452	2.698	0	0	0.45	T
10031-82-0	1.807	3.036	0.405	1.205	1	0	3.733	T
101-20-2	3.988	2.978	1.246	1.103	0	1	6.535	T
101-55-3	4.068	3.111	0.732	0.923	0	0	5.643	T
101-84-8	3.395	3.315	0.223	0.96	0	0	4.629	T
101836-92-4	2.526	2.71	0.93	0.724	0	0	4.838	T
102-08-9	3.112	3.326	0.647	0.986	0	1	4.081	T
10202-92-3	1.748	2.479	0.887	0.954	0	0	4.257	T
103-05-9	2.837	3.645	0.223	1.155	0	0	3.393	T
103-76-4	-0.521	3.079	0.429	2.135	0	0	1.308	T
103-83-3	2.242	3.332	0.134	1.519	0	0	3.554	T
104-13-2	2.813	3.532	0.134	1.11	0	0	4.165	T
104-40-5	5.089	4.216	0.223	1.248	0	0	5.896	T
104-51-8	3.562	3.605	0.0	1.15	0	0	4.829	T
104-55-2	2.066	2.918	0.223	0.944	3	0	4.59	T
104-76-7	2.274	3.669	0.223	1.599	0	0	3.665	T
104-87-0	2.102	2.824	0.223	1.0	1	0	3.56	T
104-88-1	2.37	2.233	0.64	0.92	1	0	4.805	T
104-90-5	1.533	3.103	0.134	1.344	0	0	3.174	T
10453-86-8	3.906	4.413	0.56	1.17	1	2	7.899	T
105-14-6	1.565	3.641	0.331	1.933	0	1	2.67	T
105-53-3	0.787	3.073	0.693	1.851	0	2	4.016	T
105-67-9	2.193	3.012	0.223	1.023	0	0	3.857	T
105-99-7	2.849	4.171	0.693	1.678	0	2	4.851	T
106-23-0	2.642	3.734	0.223	1.45	2	1	3.84	T
106-24-1	2.642	3.734	0.223	1.374	2	2	4.586	T
106-37-6	3.795	2.126	0.977	0.771	0	0	5.284	T
106-40-1	2.296	2.216	0.679	0.764	0	0	3.559	T
106-44-5	1.859	2.728	0.223	0.953	0	0	3.755	T
106-46-7	3.478	2.126	0.83	0.899	0	0	4.552	T
106-47-8	2.127	2.216	0.582	0.839	0	0	3.62	T
106-48-9	2.127	2.086	0.64	0.838	0	0	4.459	T
106-49-0	1.859	2.834	0.134	0.95	0	0	2.827	T
106-51-4	0.411	2.126	0.405	0.917	4	2	6.38	T
106-63-8	1.619	3.08	0.405	1.609	1	1	4.786	T
106-89-8	0.408	1.636	0.64	1.695	0	0	3.861	T
106-94-5	2.026	2.219	0.604	1.537	0	0	3.262	T
107-05-1	1.672	1.818	0.499	1.468	1	0	3.546	T
107-06-2	1.817	1.5	0.83	1.891	0	0	2.92	T
107-07-3	0.347	1.512	0.64	1.844	0	0	3.203	T
107-10-8	0.347	2.56	0.134	1.758	0	0	2.283	T
107-12-0	0.202	1.818	0.134	1.445	0	0	1.559	T
107-13-1	0.094	1.359	0.134	1.13	1	0	3.47	T
107-14-2	0.202	0.667	0.582	1.361	0	0	4.748	T
107-15-3	-1.053	2.333	0.251	1.946	0	0	2.576	T
107-18-6	0.202	2.026	0.223	1.429	1	0	5.259	T
107-19-7	0.202	1.594	0.223	1.068	0	0	4.564	T
107-21-1	-1.053	1.951	0.405	1.878	0	0	0.053	T
107-29-9	-0.386	1.512	0.331	1.627	1	0	2.891	T
107-41-5	0.706	3.219	0.405	1.605	0	0	1.088	T
107-45-9	2.274	3.74	0.134	1.581	0	0	3.721	T
107-47-1	3.291	3.669	0.486	1.374	0	0	3.701	T
107-49-3	2.05	3.57	1.374	2.259	0	0	6.083	T
107-64-2	6.203	5.926	0.134	1.671	0	0	4.628	T
107-75-5	1.869	3.802	0.405	1.527	1	0	3.7	T
107-87-9	1.064	2.802	0.223	1.6	0	1	1.842	T
1071-83-6	-1.96	2.242	1.096	1.907	0	1	3.396	T
108-05-4	0.479	2.126	0.405	1.69	1	1	3.573	T
108-20-3	1.587	3.277	0.223	1.869	0	0	2.085	T
108-38-3	2.942	3.179	0.0	1.063	0	0	3.822	T
108-39-4	1.859	2.728	0.223	0.953	0	0	3.29	T
108-41-8	3.21	2.62	0.499	0.99	0	0	3.84	T
108-42-9	2.127	2.216	0.582	0.839	0	0	3.979	T
108-44-1	1.859	2.834	0.134	0.95	0	0	3.47	T
108-59-8	0.057	2.565	0.693	1.987	0	2	4.031	T
108-70-3	4.063	2.085	1.079	0.895	0	0	4.74	T
108-86-1	3.045	2.26	0.604	0.836	0	0	4.194	T
108-89-4	0.846	2.512	0.134	1.293	0	0	2.364	T
108-90-7	2.876	2.26	0.499	0.907	0	0	3.645	T
108-93-0	1.195	3.08	0.223	1.385	0	0	2.07	T
108-94-1	1.05	2.866	0.223	1.333	0	1	2.27	T
108-95-2	1.506	2.386	0.223	0.857	0	0	3.513	T
1080-32-6	2.248	3.509	0.854	1.478	0	0	2.832	T
109-01-3	-0.063	2.98	0.251	2.261	0	0	1.639	T
109-07-9	-0.063	2.98	0.251	1.959	0	0	1.651	T
109-21-7	2.06	3.462	0.405	1.717	0	1	4.097	T
109-52-4	0.996	2.755	0.405	1.559	0	1	3.123	T
109-60-4	0.996	2.755	0.405	1.844	0	1	3.231	T
109-64-8	2.604	2.024	0.977	1.328	0	0	5.052	T
109-73-9	0.8	2.878	0.134	1.684	0	0	2.436	T
109-75-1	0.548	1.961	0.134	1.215	1	0	2.567	T
109-76-2	-0.534	2.665	0.251	1.762	0	0	1.795	T
109-77-3	-0.786	1.251	0.251	1.126	0	0	5.072	T
109-87-5	-0.128	2.366	0.405	2.606	0	0	1.037	T
109-89-7	0.8	2.878	0.134	2.102	0	0	1.932	T
109-99-9	0.408	2.462	0.223	1.669	0	0	1.524	T
110-00-9	0.156	1.778	0.223	1.203	0	0	3.048	T
110-06-5	3.291	3.609	0.811	1.189	0	0	5.115	T
110-12-3	1.795	3.316	0.223	1.571	0	1	2.856	T
110-16-7	-0.45	2.0	0.693	1.128	2	2	4.366	T
110-40-7	2.849	4.171	0.693	1.678	0	2	4.976	T
110-43-0	1.795	3.316	0.223	1.571	0	1	2.94	T
110-54-3	3.516	3.441	0.0	1.667	0	0	4.538	T
110-56-5	2.604	2.429	0.83	1.696	0	0	3.391	T
110-58-7	1.209	3.143	0.134	1.641	0	0	2.692	T
110-62-3	1.064	2.802	0.223	1.6	1	0	3.825	T
110-73-6	-0.081	2.709	0.331	2.072	0	0	1.78	T
110-80-5	-0.081	2.701	0.405	2.003	0	0	0.533	T
110-82-7	3.124	3.252	0.0	1.417	0	0	3.299	T
110-86-1	0.468	2.111	0.134	1.253	0	0	2.914	T
110-88-3	-0.544	2.085	0.56	2.451	0	0	1.18	T
111-13-7	2.129	3.52	0.223	1.562	0	1	3.446	T
111-15-9	0.538	3.014	0.56	1.987	0	1	3.496	T
111-25-1	3.126	3.181	0.604	1.52	0	0	4.68	T
111-26-2	1.587	3.369	0.134	1.614	0	0	3.252	T
111-30-8	0.076	2.507	0.405	1.5	2	0	3.936	T
111-31-9	2.604	3.277	0.486	1.416	0	0	5.47	T
111-42-2	-0.917	2.67	0.496	2.047	0	0	1.842	T
111-46-6	-0.917	2.704	0.56	1.965	0	0	0.15	T
111-69-3	0.454	2.594	0.251	1.287	0	0	1.749	T
111-83-1	4.673	3.596	0.604	1.515	0	0	5.363	T
111-87-5	3.186	3.669	0.223	1.599	0	0	3.984	T
111-90-0	-0.129	3.199	0.56	2.033	0	0	1.02	T
111-91-1	1.466	2.57	1.028	2.137	0	0	2.973	T
112-20-9	3.503	3.896	0.134	1.571	0	0	4.822	T
112-27-6	-0.937	3.201	0.693	2.004	0	0	0.33	T
112-42-5	4.098	4.114	0.223	1.571	0	0	5.219	T
112-80-1	5.579	4.63	0.405	1.458	2	1	3.139	T
1122-54-9	0.496	2.456	0.331	1.259	0	1	2.858	T
1126-46-1	2.619	2.536	0.764	1.165	0	1	4.191	T
1126-79-0	2.813	3.461	0.223	1.281	0	0	4.416	T
115-19-5	1.064	2.544	0.223	1.245	0	0	1.408	T
115-20-8	1.209	1.279	1.16	1.714	0	0	2.936	T
115-32-2	5.149	3.222	1.501	0.872	0	0	5.861	T
115-86-6	4.789	3.728	0.956	1.17	0	0	5.574	T
116-06-3	0.787	2.96	0.88	1.53	1	1	5.244	T
117-81-7	5.426	4.81	0.693	1.42	0	2	2.548	T
118-55-8	3.461	3.311	0.56	0.927	0	1	5.276	T
118-61-6	2.294	3.023	0.56	1.168	0	1	3.924	T
118-74-1	5.207	2.585	1.586	0.917	0	0	6.379	T
118-79-6	3.764	1.925	1.318	0.595	0	0	4.705	T
118-96-7	2.359	2.454	1.075	0.951	0	0	4.96	T
119-32-4	1.701	2.508	0.58	0.941	0	0	3.766	T
119-61-9	3.587	3.389	0.223	0.849	0	1	4.108	T
1194-65-6	2.956	2.031	0.891	0.822	0	0	4.42	T
1198-55-6	2.736	1.965	1.408	0.709	0	0	5.29	T
120-07-0	1.097	3.351	0.496	1.466	0	0	2.392	T
120-21-8	2.402	3.452	0.331	1.476	1	0	3.87	T
120-62-7	4.295	4.288	0.865	1.327	0	0	5.642	T
120-80-9	0.893	2.359	0.405	0.814	0	0	4.287	T
120-82-1	4.063	2.085	1.079	0.895	0	0	4.79	T
120-83-2	2.729	1.962	0.934	0.819	0	0	4.296	T
1204-21-3	1.976	3.041	0.947	1.298	0	1	6.607	T
121-14-2	2.239	2.377	0.827	0.938	0	0	3.759	T
121-32-4	1.239	3.023	0.56	1.168	1	0	3.278	T
121-57-3	0.291	2.218	0.923	1.074	0	0	3.237	T
121-69-7	2.193	3.103	0.134	1.521	0	0	3.267	T
121-73-3	2.509	1.822	0.829	0.834	0	0	3.933	T
121-87-9	1.969	1.945	0.889	0.835	0	0	3.927	T
122-03-2	2.723	3.315	0.223	1.1	1	0	4.35	T
122-39-4	3.395	3.378	0.134	0.988	0	0	4.65	T
122-99-6	1.312	2.961	0.405	1.189	0	0	2.604	T
123-05-7	2.129	3.52	0.223	1.562	1	0	3.629	T
123-07-9	2.193	3.012	0.223	1.023	0	0	4.07	T
123-15-9	1.442	3.08	0.223	1.583	1	0	3.727	T
123-31-9	0.893	2.359	0.405	0.814	0	0	6.4	T
123-38-6	0.202	2.026	0.223	1.667	1	0	2.65	T
123-54-6	0.076	2.507	0.405	1.5	0	2	2.851	T
123-66-0	2.06	3.462	0.405	1.717	0	1	4.208	T
123-72-8	0.655	2.462	0.223	1.625	1	0	3.654	T
123-86-4	1.373	3.026	0.405	1.787	0	1	3.81	T
123-91-1	-0.473	2.429	0.405	1.954	0	0	0.931	T
124-04-9	0.434	2.836	0.693	1.43	0	2	3.178	T
124-22-1	4.379	4.285	0.134	1.551	0	0	6.255	T
126-11-4	-1.186	2.534	0.872	1.619	0	0	2.732	T
126-81-8	0.749	3.137	0.405	1.312	0	2	1.086	T
127-00-4	0.8	2.034	0.64	1.727	0	0	2.586	T
127-06-0	0.133	2.034	0.331	1.56	0	1	2.117	T
127-18-4	2.459	1.667	1.278	1.5	0	2	3.955	T
127-65-1	1.112	2.283	1.07	1.223	0	0	4.278	T
12789-03-6	5.469	3.03	1.821	1.027	0	2	6.897	T
129171-90-0	3.048	3.914	0.56	1.637	0	1	3.926	T
131-11-3	2.005	3.102	0.693	1.316	0	2	3.451	T
13171-21-6	1.595	3.393	1.292	2.122	0	3	3.477	T
132-64-9	2.859	3.191	0.223	0.847	0	0	4.967	T
133-06-2	1.821	2.47	1.437	1.346	2	2	6.351	T
133-07-3	2.573	2.164	1.437	1.227	0	2	6.207	T
133-11-9	2.922	3.247	0.638	0.889	0	1	4.68	T
13390-47-1	2.294	4.255	1.695	1.087	0	0	4.475	T
134-62-3	2.821	3.629	0.331	1.478	0	1	3.24	T
13411-16-0	1.155	3.08	0.827	1.079	2	0	5.478	T
135-19-3	2.637	3.012	0.223	0.76	0	0	4.62	T
13608-87-2	3.818	2.374	1.16	0.979	0	1	5.048	T
137-26-8	0.454	2.855	1.331	1.325	0	2	7.045	T
137-40-6	0.133	2.024	0.405	1.605	0	1	1.307	T
138-86-3	3.267	3.739	0.0	1.25	1	2	2.149	T
13909-73-4	1.294	3.426	0.693	1.488	0	1	3.025	T
13952-84-6	0.8	2.878	0.134	1.684	0	0	2.425	T
1397-94-0	2.749	4.785	1.263	1.471	1	4	9.612	T
140-31-8	-0.521	3.286	0.357	2.104	0	0	1.771	T
140-88-5	0.888	2.507	0.405	1.652	1	1	4.603	T
14064-10-9	1.121	2.857	0.973	1.838	0	2	5.311	T
141-03-7	2.314	3.924	0.693	1.707	0	2	4.713	T
141-28-6	1.742	3.634	0.693	1.747	0	2	4.051	T
141-78-6	0.586	2.429	0.405	1.927	0	1	2.583	T
141-91-3	0.314	3.029	0.331	1.847	0	0	2.474	T
141-93-5	3.562	3.605	0.0	1.15	0	0	4.51	T
142-62-1	1.373	3.026	0.405	1.548	0	1	2.84	T
142-92-7	2.06	3.462	0.405	1.717	0	1	4.557	T
142-96-1	2.274	3.669	0.223	1.778	0	0	3.604	T
143-08-8	3.503	3.832	0.223	1.587	0	0	4.41	T
143-16-8	3.467	4.285	0.134	1.71	0	0	5.38	T
143-50-0	4.912	3.164	2.044	0.83	0	1	6.113	T
14321-27-8	2.242	3.332	0.134	1.294	0	0	3.374	T
14338-32-0	1.467	2.344	0.582	1.59	0	0	3.109	T
1445-75-6	1.297	3.353	0.854	1.944	0	0	2.451	T
145-73-3	-0.059	2.993	0.811	1.232	0	2	5.395	T
14548-45-9	2.715	2.914	0.798	0.975	0	1	4.109	T
148-53-8	1.433	2.777	0.56	1.127	1	0	4.767	T
1482-15-1	1.795	3.134	0.223	1.319	0	0	2.739	T
1484-13-5	3.315	3.514	0.134	1.07	1	0	7.809	T
1484-26-0	2.786	3.436	0.331	0.951	0	0	4.338	T
149-30-4	1.769	2.217	0.872	0.875	0	0	4.182	T
14938-35-3	3.105	3.645	0.223	1.155	0	0	5.178	T
150-19-6	1.246	2.685	0.405	1.145	0	0	3.219	T
150-76-5	1.246	2.685	0.405	1.145	0	0	3.11	T
150-78-7	1.58	2.961	0.405	1.388	0	0	3.07	T
15045-43-9	1.882	3.52	0.223	1.59	0	0	2.883	T
151-21-3	4.038	4.029	0.965	1.729	0	0	4.451	T
15128-82-2	0.602	1.883	0.711	1.162	0	0	2.924	T
1563-66-2	1.459	3.432	0.638	1.385	0	1	5.339	T
15673-00-4	1.587	3.369	0.134	1.614	0	0	2.226	T
1582-09-8	4.207	3.323	1.232	1.134	0	0	6.5	T
15972-60-8	3.182	3.73	0.829	1.562	0	1	4.732	T
16079-88-2	0.158	1.831	1.182	1.901	0	2	1.234	T
16245-79-7	4.833	4.141	0.134	1.22	0	0	6.233	T
1647-16-1	3.659	3.867	0.0	1.4	2	0	5.678	T
16672-87-0	-0.297	1.713	1.098	1.752	0	0	3.046	T
16752-77-5	0.057	2.441	0.88	1.54	0	2	4.92	T
1689-82-3	2.679	3.13	0.429	0.88	0	0	5.229	T
1689-83-4	2.938	1.886	1.153	0.523	0	0	4.737	T
1689-84-5	2.646	1.886	1.115	0.653	0	0	4.342	T
1740-19-8	4.548	4.461	0.405	1.139	0	1	4.727	T
1745-81-9	2.42	3.087	0.223	0.96	1	0	3.979	T
1746-23-2	4.044	3.822	0.0	1.125	1	0	5.51	T
1757-18-2	4.038	3.113	1.593	1.319	1	1	6.143	T
17584-12-2	0.242	2.565	0.452	1.529	0	0	2.115	T
1773-89-3	3.11	2.95	1.772	1.351	0	4	5.383	T
17754-90-4	2.345	3.402	0.496	1.45	1	0	4.557	T
17804-35-2	1.661	3.618	0.842	1.686	0	2	5.184	T
1787-61-7	2.459	3.613	1.336	0.839	0	0	4.886	T
18172-67-3	3.374	3.739	0.0	1.204	0	1	5.434	T
1825-21-4	4.19	2.251	1.501	1.197	0	0	5.632	T
18292-97-2	2.359	2.454	1.075	0.951	0	0	6.317	T
18368-63-3	1.467	2.216	0.582	1.287	0	0	2.74	T
1861-40-1	4.207	3.323	1.232	1.134	0	0	6.525	T
1871-57-4	2.459	2.126	0.83	1.455	0	1	5.82	T
1891-95-8	2.343	1.886	0.988	0.764	0	0	3.889	T
1912-24-9	2.59	3.175	0.859	2.095	0	0	4.095	T
1929-73-3	3.16	3.641	1.192	1.481	0	1	5.052	T
1929-82-4	2.689	2.019	1.317	1.288	0	0	4.368	T
19406-51-0	1.748	2.479	0.887	0.954	0	0	4.458	T
1962-75-0	3.618	4.05	0.693	1.381	0	2	5.667	T
09/09/65	2.214	3.24	0.56	0.889	0	0	4.544	T
2008-58-4	2.481	2.079	0.988	0.836	0	1	2.608	T
2016-57-1	3.806	4.037	0.134	1.563	0	0	5.18	T
2032-59-9	1.57	3.421	0.58	1.7	0	1	5.029	T
2034-22-2	2.2	1.279	1.327	1.284	0	0	4.697	T
2051-61-8	4.416	3.252	0.499	0.832	0	0	4.384	T
206-44-0	4.76	3.739	0.0	0.7	0	0	7.346	T
20662-84-4	0.874	2.591	0.331	1.629	0	0	2.395	T
2074-67-1	-2.03	2.118	0.956	1.643	0	0	3.638	T
05/11/17	1.064	2.544	0.223	1.245	0	0	3.38	T
2138-22-9	1.514	2.08	0.764	0.788	0	0	4.961	T
2150-47-2	1.437	2.8	0.693	1.091	0	1	3.603	T
2163-79-3	2.297	3.9	0.429	1.572	0	1	3.842	T
21725-46-2	2.031	3.177	0.918	1.919	0	0	4.116	T
22037-97-4	3.291	3.609	0.811	1.208	0	0	4.38	T
22104-62-7	0.915	3.261	0.331	2.047	0	1	4.182	T
2212-67-1	1.579	3.38	0.702	1.527	0	1	3.841	T
2234-16-4	3.259	2.442	0.934	0.984	0	1	4.208	T
2243-27-8	3.358	3.63	0.134	1.476	0	0	4.305	T
2245-38-7	4.23	3.756	0.0	0.964	0	0	4.425	T
22726-00-7	2.056	2.198	0.798	0.79	0	1	3.328	T
23060-14-2	1.121	3.159	0.965	1.584	0	2	3.77	T
23135-22-0	-0.463	2.862	1.031	1.828	0	3	4.512	T
23184-66-9	3.913	4.121	0.829	1.551	0	1	5.653	T
2357-47-3	3.046	2.309	0.907	0.871	0	0	3.775	T
2362-61-0	2.726	3.69	0.223	1.062	0	0	3.599	T
2370-63-0	1.117	3.282	0.56	1.749	0	2	3.757	T
2416-94-6	2.51	3.252	0.223	1.077	0	0	4.22	T
2437-25-4	4.234	4.085	0.134	1.482	0	0	5.63	T
2439-77-2	1.06	2.726	0.496	1.108	0	1	3.1	T
2447-79-2	2.481	2.079	0.988	0.836	0	1	3.298	T
24544-04-5	3.386	3.867	0.134	1.174	0	0	4.064	T
2455-24-5	1.042	3.33	0.56	1.555	0	2	3.691	T
2460-49-3	2.433	2.304	1.028	1.124	0	0	4.635	T
2495-37-6	2.592	3.323	0.405	1.17	0	2	4.577	T
2499-95-8	2.27	3.501	0.405	1.585	1	1	5.147	T
253-52-1	1.68	2.594	0.251	0.861	0	0	3.112	T
2536-31-4	3.184	3.38	0.874	0.903	0	1	5.278	T
271-89-6	1.834	2.634	0.223	0.939	0	0	3.926	T
27304-13-8	4.452	2.836	1.86	1.046	0	2	8.207	T
280-57-9	0.314	3.026	0.251	2.164	0	0	1.812	T
2859-67-8	0.652	2.955	0.331	1.313	0	0	2.961	T
28689-08-9	3.109	1.844	1.275	0.804	0	0	6.72	T
2894-51-1	4.017	3.128	0.713	0.797	0	1	5.039	T
2905-69-3	3.19	2.417	1.028	1.162	0	1	4.169	T
2921-88-2	3.213	2.624	1.621	1.502	0	0	6.314	T
29232-93-7	2.054	3.436	1.225	1.839	0	0	5.087	T
29553-26-2	1.94	2.423	0.949	1.15	0	0	2.44	T
2973-76-4	1.66	2.548	0.947	1.051	1	0	3.588	T
298-00-0	1.602	2.647	1.286	1.278	0	0	4.508	T
298-02-2	1.321	3.196	1.38	1.234	0	0	6.018	T
298-04-4	1.654	3.378	1.38	1.25	0	0	4.854	T
299-84-3	3.32	2.396	1.593	1.351	0	0	6.023	T
300-76-5	2.358	1.983	1.714	2.105	0	0	5.062	T
306-67-2	0.37	4.086	0.452	1.843	0	0	3.463	T
3066-71-5	1.878	3.353	0.405	1.418	1	1	5.018	T
309-00-2	5.361	3.174	1.586	0.91	2	2	7.382	T
309-43-3	1.759	3.567	0.711	1.501	1	3	4.043	T
3179-90-6	0.215	3.81	1.025	1.055	0	2	3.838	T
3206-31-3	-0.165	3.311	0.972	2.208	0	3	4.244	T
3252-43-5	1.064	0.667	1.03	0.906	0	0	5.558	T
32534-95-5	5.176	3.979	1.306	1.404	0	1	4.239	T
330-54-1	2.646	2.74	1.04	1.603	0	1	4.215	T
330-93-8	4.203	3.001	0.651	0.781	0	0	5.262	T
3309-68-0	1.654	3.378	1.38	1.25	0	0	5.933	T
333-41-5	2.433	3.55	1.182	1.624	0	0	4.811	T
01/05/51	3.522	4.311	1.496	0.964	0	0	5.19	T
33693-04-8	2.527	3.587	0.675	2.108	0	0	3.656	T
3380-34-5	3.842	2.893	1.236	0.907	0	0	6.047	T
33820-53-0	4.066	3.898	0.887	1.45	0	0	5.999	T
3383-96-8	3.167	3.675	1.718	1.248	0	0	4.136	T
34274-04-9	1.145	3.937	0.762	1.708	0	0	3.297	T
3428-24-8	2.116	1.965	1.028	0.762	0	0	5.303	T
34723-82-5	1.717	2.819	0.732	1.483	0	0	2.941	T
3481-20-7	3.617	2.019	1.317	0.77	0	0	5.93	T
350-46-9	2.335	1.822	0.681	0.794	0	0	3.696	T
35367-38-5	3.508	2.928	1.131	0.908	0	2	5.86	T
35572-78-2	1.748	2.479	0.887	0.954	0	0	4.119	T
3567-25-7	3.305	3.38	1.749	1.135	0	1	4.951	T
368-77-4	2.841	2.297	0.762	0.798	0	0	3.555	T
3687-13-6	2.371	2.206	1.3	1.36	0	0	4.739	T
3689-24-5	1.145	3.407	1.548	1.653	0	0	6.258	T
3698-83-7	3.109	1.844	1.275	0.804	0	0	6.784	T
371-40-4	1.953	2.216	0.389	0.796	0	0	3.751	T
3811-73-2	-1.265	1.786	0.702	1.081	0	0	8.132	T
383-63-1	1.188	1.883	0.916	1.207	0	1	1.153	T
385-00-2	2.57	2.11	0.773	0.773	0	1	3.36	T
3923-52-2	3.571	3.629	0.223	0.802	0	0	4.269	T
393-39-5	3.046	2.309	0.907	0.871	0	0	3.782	T
3944-76-1	1.795	3.316	0.223	1.571	1	0	3.854	T
39515-41-8	3.557	4.223	0.638	1.117	0	1	8.169	T
39905-57-2	2.773	3.749	0.331	1.278	0	0	4.777	T
4080-31-3	-0.197	3.351	0.797	2.456	2	0	3.903	T
4097-49-8	2.702	3.098	0.93	1.075	0	0	5.65	T
4117-14-0	3.661	3.734	0.223	1.374	0	0	5.159	T
41198-08-7	3.737	3.073	1.493	1.279	0	0	6.645	T
4151-50-2	3.948	3.249	2.071	1.327	0	0	6.446	T
4208-80-4	3.062	4.247	0.58	1.36	2	1	5.066	T
42087-80-9	2.553	2.375	1.026	1.09	0	1	3.895	T
4214-79-3	1.313	1.634	0.713	1.19	0	0	2.056	T
42454-06-8	1.091	2.309	0.762	0.845	1	0	3.601	T
4253-89-8	2.604	3.219	0.811	1.127	0	0	4.257	T
4403-90-1	2.11	4.205	1.512	1.046	0	2	5.002	T
4412-91-3	-0.316	2.24	0.405	1.203	0	0	2.286	T
446-52-6	2.206	2.233	0.46	0.789	1	0	4.96	T
4460-86-0	1.002	3.24	0.693	1.487	1	0	3.598	T
454-89-7	2.841	2.374	0.811	0.817	1	0	5.277	T
464-49-3	2.357	3.601	0.223	1.254	0	1	3.141	T
4655-34-9	1.619	3.08	0.405	1.609	0	2	3.528	T
470-82-6	2.502	3.734	0.223	1.426	0	0	3.18	T
475-20-7	4.738	4.324	0.0	1.205	0	1	4.302	T
4798-44-1	1.442	3.08	0.223	1.462	1	0	3.518	T
4839-46-7	0.787	3.073	0.693	1.438	0	2	1.055	T
4901-51-3	3.617	1.962	1.345	0.783	0	0	5.752	T
4916-57-8	1.586	3.386	0.251	1.225	0	0	3.086	T
496-11-7	3.259	3.25	0.0	0.95	0	0	3.926	T
496-16-2	1.801	2.824	0.223	1.051	0	0	3.168	T
497-37-0	1.548	3.134	0.223	1.193	0	0	2.692	T
498-66-8	2.42	3.11	0.0	1.079	2	0	3.974	T
499-83-2	-0.129	2.309	0.762	1.118	0	2	2.715	T
50-29-3	6.166	3.337	1.443	0.913	0	0	7.429	T
50-31-7	3.458	2.077	1.236	0.829	0	1	4.424	T
500-22-1	0.143	2.086	0.331	1.221	1	0	3.815	T
502-56-7	2.446	3.7	0.223	1.556	0	1	3.662	T
506-96-7	0.435	0.965	0.732	1.359	0	1	3.481	T
51-28-5	1.395	2.183	0.93	0.846	0	0	4.224	T
51218-45-2	3.026	3.871	0.829	1.558	0	1	4.539	T
514-10-3	4.639	4.532	0.405	1.189	2	3	5.104	T
52-68-6	0.489	2.238	1.513	2.078	0	0	4.513	T
5217-47-0	0.226	2.841	0.88	1.705	0	3	1.647	T
52645-53-1	4.579	4.031	1.113	1.106	1	2	7.64	T
5267-27-6	1.748	2.479	0.887	0.954	0	0	4.912	T
527-60-6	2.51	3.252	0.223	1.077	0	0	4.02	T
528-29-0	1.886	2.094	0.827	0.86	0	0	5.449	T
529-19-1	2.102	2.728	0.134	0.923	0	0	3.42	T
529-20-4	2.102	2.824	0.223	1.0	1	0	3.36	T
532-32-1	1.7	2.477	0.405	0.876	0	1	2.474	T
5331-91-9	2.37	1.977	1.112	0.881	0	0	4.798	T
534-52-1	1.748	2.439	0.93	0.924	0	0	5.007	T
5372-81-6	1.996	3.049	0.762	1.258	0	2	4.369	T
538-68-1	3.854	3.78	0.0	1.182	0	0	4.938	T
5395-75-5	2.604	3.219	0.811	1.151	0	0	3.397	T
54-21-7	1.643	2.495	0.56	0.835	0	1	1.969	T
540-88-5	1.373	3.026	0.405	1.787	0	1	2.551	T
05/04/07	1.587	2.875	0.582	2.311	0	0	3.075	T
541-73-1	3.478	2.126	0.83	0.899	0	0	4.263	T
542-75-6	2.081	1.639	0.83	1.445	2	0	5.05	T
544-40-1	3.291	3.669	0.486	1.374	0	0	4.61	T
54576-32-8	3.291	3.609	0.811	1.208	0	0	4.469	T
55-21-0	1.294	2.456	0.331	0.875	0	1	2.263	T
55-38-9	2.492	3.18	1.281	1.246	0	0	4.963	T
55-63-0	0.575	2.482	1.303	1.415	0	0	4.919	T
55-86-7	1.94	2.719	0.891	2.292	0	0	3.289	T
5538-94-3	2.217	4.88	0.134	1.853	0	0	4.77	T
55406-53-6	1.737	2.876	0.928	1.372	0	1	6.148	T
55792-61-5	4.206	4.139	0.496	1.43	0	1	5.767	T
5598-13-0	2.64	2.122	1.621	1.511	0	0	5.677	T
56-37-1	-0.294	4.061	0.134	1.658	0	0	3.151	T
56-38-2	2.223	3.067	1.286	1.309	0	0	5.318	T
56108-12-4	2.54	3.452	0.331	1.098	0	1	3.742	T
56207-39-7	1.748	2.479	0.887	0.954	0	0	5.341	T
563-12-2	0.626	3.528	1.74	1.288	0	0	5.466	T
563-80-4	1.064	2.802	0.223	1.6	0	1	1.999	T
56348-40-4	3.291	3.609	0.811	1.208	0	0	4.247	T
04/07/73	1.897	3.198	0.405	1.399	0	0	3.874	T
5683-33-0	1.398	2.888	0.251	1.771	0	0	2.983	T
57-06-7	2.033	1.783	0.57	1.187	1	0	6.064	T
57-14-7	-0.241	2.333	0.251	2.327	0	0	3.884	T
57-33-0	1.569	3.526	0.711	1.586	0	3	3.66	T
57-43-2	0.757	3.526	0.711	1.596	0	3	3.423	T
57-55-6	-0.534	2.366	0.405	1.735	0	0	0.242	T
57055-38-6	5.258	4.436	0.764	1.227	0	1	5.412	T
57055-39-7	5.741	4.356	1.028	1.224	0	1	5.758	T
573-56-8	1.395	2.183	0.93	0.846	0	0	3.666	T
576-26-1	2.193	3.012	0.223	1.023	0	0	3.751	T
578-46-1	1.701	2.508	0.58	0.941	0	0	3.799	T
578-54-1	2.193	3.103	0.134	1.016	0	0	3.21	T
58-89-9	4.092	2.585	1.586	1.352	0	0	6.551	T
58-90-2	3.617	1.962	1.345	0.783	0	0	5.352	T
5813-64-9	1.209	3.143	0.134	1.641	0	0	2.264	T
583-53-9	3.795	2.126	0.977	0.771	0	0	4.762	T
584-84-9	1.539	2.528	0.58	1.297	0	0	3.025	T
587-02-0	2.193	3.103	0.134	1.016	0	0	3.651	T
589-16-2	2.193	3.103	0.134	1.016	0	0	3.22	T
59-50-7	2.461	2.456	0.64	0.937	0	0	4.286	T
59-97-2	1.994	3.26	0.251	1.287	0	1	2.745	T
590-86-3	1.064	2.802	0.223	1.6	1	0	4.423	T
591-78-6	1.442	3.08	0.223	1.583	0	1	2.369	T
592-46-1	2.352	3.046	0.0	1.333	4	0	3.614	T
5922-60-1	1.758	2.217	0.659	0.788	0	0	3.727	T
593-08-8	4.506	4.258	0.223	1.538	0	1	5.741	T
596-85-0	4.804	4.717	0.223	1.288	1	1	6.384	T
598-74-3	1.209	3.143	0.134	1.641	0	0	2.487	T
60-00-4	-1.358	3.423	1.19	1.993	0	4	3.689	T
60-13-9	2.242	3.332	0.134	1.068	0	0	3.806	T
60-29-7	0.8	2.748	0.223	2.048	0	0	1.462	T
60-41-3	2.904	4.135	0.58	1.263	1	2	5.538	T
603-83-8	1.701	2.508	0.58	0.941	0	0	3.483	T
606-20-2	2.239	2.377	0.827	0.938	0	0	3.991	T
607-00-1	3.112	3.314	0.331	1.173	1	0	3.812	T
608-71-9	4.594	2.086	1.685	0.396	0	0	6.72	T
608-93-5	4.926	2.26	1.443	0.902	0	0	6.006	T
609-23-4	4.19	1.925	1.364	0.421	0	0	5.591	T
610-41-3	1.395	2.215	0.887	0.888	0	0	4.33	T
61096-84-2	2.65	3.905	0.56	1.399	1	0	4.947	T
614-80-2	1.06	2.726	0.496	1.179	0	1	3.661	T
616-72-8	2.573	2.636	0.827	0.999	0	0	4.393	T
616-73-9	1.748	2.439	0.93	0.924	0	0	4.856	T
616-86-4	1.515	2.781	0.711	1.147	0	0	3.846	T
6175-49-1	4.234	4.137	0.223	1.542	0	1	5.194	T
618-62-2	3.11	1.733	1.077	0.81	0	0	4.63	T
619-15-8	2.239	2.377	0.827	0.938	0	0	5.146	T
619-50-1	1.968	2.583	0.762	1.104	0	1	3.882	T
619-72-7	1.61	2.11	0.58	0.805	0	0	3.787	T
619-80-7	1.229	2.329	0.711	0.868	0	1	3.097	T
62-53-3	1.506	2.512	0.134	0.862	0	0	3.078	T
62-55-5	-0.317	1.512	0.57	0.879	0	1	2.445	T
62-73-7	1.246	2.092	1.359	2.273	1	1	4.796	T
62-75-9	-0.41	1.774	0.429	2.299	0	0	1.897	T
620-88-2	3.237	3.052	0.638	0.903	0	0	4.906	T
621-42-1	1.06	2.726	0.496	1.179	0	1	2.126	T
623-25-6	3.562	2.778	0.83	1.046	0	0	6.652	T
625-86-5	0.943	2.634	0.223	1.298	0	0	3.131	T
626-43-7	2.729	2.08	0.891	0.816	0	0	4.62	T
6266-23-5	0.204	2.536	0.496	1.482	0	1	3.03	T
627-30-5	0.8	2.034	0.64	1.727	0	0	2.072	T
628-76-2	2.957	2.755	0.83	1.656	0	0	3.746	T
6284-83-9	3.426	1.892	1.441	0.776	0	0	6.087	T
629-04-9	3.451	3.402	0.604	1.517	0	0	5.086	T
629-19-6	2.604	3.219	0.811	1.127	0	0	4.759	T
629-40-3	1.141	3.137	0.251	1.335	0	0	2.412	T
63-25-2	2.222	3.195	0.496	1.133	0	1	4.446	T
631-64-1	0.996	1.0	1.15	0.968	0	1	3.499	T
633-96-5	2.538	3.343	1.068	0.923	0	0	3.327	T
635-93-8	2.269	2.217	0.764	0.859	1	0	5.308	T
6361-21-3	2.212	2.025	0.932	0.851	1	0	4.672	T
6393-42-6	1.748	2.479	0.887	0.954	0	0	4.181	T
64-17-5	-0.172	1.946	0.223	1.929	0	0	0.534	T
6408-78-2	2.278	3.651	1.151	0.911	0	2	4.54	T
645-56-7	2.51	3.252	0.223	1.077	0	0	4.093	T
07/02/91	3.318	2.987	1.076	0.921	0	1	6.077	T
65-30-5	1.272	3.405	0.251	1.56	0	0	4.132	T
65-45-2	1.237	2.43	0.496	0.849	0	1	3.133	T
654-66-0	2.463	2.065	1.062	0.852	0	0	4.399	T
66-25-1	1.442	3.08	0.223	1.583	1	0	3.757	T
66332-96-5	4.179	3.596	0.972	0.941	0	1	4.828	T
6636-78-8	0.501	1.634	0.713	1.19	0	0	2.319	T
66441-23-4	3.474	3.675	1.112	1.314	0	1	4.706	T
67-36-7	2.974	3.333	0.405	0.963	1	0	4.632	T
67-68-5	-0.317	1.751	0.629	1.483	0	0	0.361	T
67-72-1	3.291	2.189	1.586	2.0	0	0	5.242	T
68-11-1	-0.386	1.333	0.754	1.148	0	1	3.487	T
68-12-2	-0.273	2.034	0.331	2.672	1	0	0.841	T
683-72-7	0.18	0.973	0.988	1.489	0	1	2.725	T
68359-37-5	4.279	3.828	1.259	0.966	1	2	8.604	T
685-91-6	0.967	3.029	0.331	2.13	0	1	1.885	T
693-16-3	2.274	3.74	0.134	1.581	0	0	4.396	T
693-21-0	0.289	2.555	1.11	1.686	0	0	2.601	T
693-54-9	3.661	3.86	0.223	1.55	0	1	4.51	T
693-65-2	2.894	3.98	0.223	1.723	0	0	4.703	T
693-93-6	0.087	1.783	0.331	1.667	0	0	1.777	T
6948-86-3	1.239	4.191	0.762	2.195	0	0	2.618	T
69723-94-0	1.271	3.065	0.923	1.317	0	0	2.015	T
69770-23-6	3.987	3.961	0.405	1.083	1	0	5.842	T
70-30-4	4.804	3.005	1.683	0.774	0	0	7.287	T
70-38-2	4.235	4.36	0.405	1.228	1	2	6.665	T
700-38-9	1.701	2.448	0.638	0.921	0	0	3.513	T
700-58-3	2.357	3.461	0.223	1.111	0	1	3.393	T
70124-77-5	4.246	4.219	1.033	0.963	0	1	9.354	T
70343-06-5	1.748	2.479	0.887	0.954	0	0	4.208	T
706-14-9	2.289	3.676	0.405	1.524	0	1	3.976	T
708-76-9	1.21	3.033	0.693	1.312	1	0	4.832	T
709-98-8	3.076	2.684	0.988	1.226	0	1	4.404	T
71-23-8	0.347	2.396	0.223	1.778	0	0	1.121	T
71-36-3	0.8	2.748	0.223	1.705	0	0	1.589	T
71-41-0	1.209	3.035	0.223	1.662	0	0	2.217	T
71-43-2	2.255	2.585	0.0	0.917	0	0	3.502	T
71-55-6	2.226	1.439	1.079	1.867	0	0	3.402	T
71-73-8	1.95	3.444	0.88	1.466	0	3	4.004	T
7173-51-5	3.118	5.158	0.134	1.791	0	0	6.04	T
71862-02-7	2.213	2.526	0.713	1.201	1	0	3.561	T
72-43-5	4.268	3.593	1.236	1.166	0	0	7.607	T
72-54-8	5.934	3.376	1.278	0.915	0	0	4.862	T
7209-38-3	-0.022	3.98	0.452	2.013	0	0	1.81	T
7212-44-4	3.909	4.305	0.223	1.348	3	2	5.192	T
7250-67-1	1.548	2.926	0.582	1.939	0	0	3.046	T
7307-55-3	4.098	4.166	0.134	1.556	0	0	5.912	T
732-11-6	1.02	2.938	1.385	1.225	0	2	4.593	T
732-26-3	4.907	4.536	0.223	1.29	0	0	6.634	T
7383-19-9	1.795	3.134	0.223	1.319	0	0	4.804	T
75-04-7	-0.172	2.165	0.134	1.912	0	0	2.3	T
75-05-8	-0.317	1.126	0.134	1.431	0	0	1.399	T
75-07-0	-0.317	1.429	0.223	1.75	1	0	3.076	T
75-21-8	-0.564	1.429	0.223	1.804	0	0	2.72	T
75-35-4	1.672	1.0	0.83	1.432	0	1	2.856	T
75-36-5	0.202	0.965	0.64	1.695	0	1	3.272	T
75-57-0	-2.884	3.001	0.134	2.92	0	0	2.375	T
75-89-8	0.58	1.279	0.811	1.313	0	0	2.925	T
75-97-8	1.442	3.08	0.223	1.583	0	1	3.061	T
75-99-0	0.996	1.523	1.028	1.512	0	1	2.693	T
756-80-9	-0.792	1.832	1.209	1.364	0	0	3.828	T
76-01-7	2.957	1.701	1.443	1.905	0	0	4.44	T
76-03-9	0.996	1.094	1.236	1.461	0	1	1.911	T
76-44-8	5.124	2.931	1.71	0.935	2	2	7.017	T
760-23-6	2.459	2.126	0.83	1.455	1	0	4.184	T
761-65-9	1.971	3.641	0.331	1.933	1	0	3.246	T
764-01-2	0.655	2.137	0.223	1.179	0	0	3.841	T
764-13-6	3.038	3.514	0.0	1.375	2	2	4.465	T
768-94-5	2.502	3.668	0.134	1.132	0	0	3.782	T
769-28-8	1.074	2.632	0.429	1.176	0	0	2.975	T
77-47-4	3.558	2.465	1.586	1.0	0	4	7.591	T
77-71-4	-0.741	2.33	0.58	1.776	0	2	0.89	T
77-74-7	1.587	3.277	0.223	1.633	0	0	2.182	T
77-75-8	1.442	2.866	0.223	1.288	0	0	1.906	T
7785-70-8	3.374	3.739	0.0	1.204	1	1	5.689	T
78-34-2	-0.45	3.815	1.825	1.351	0	0	4.691	T
78-59-1	1.947	3.41	0.223	1.278	1	2	2.737	T
78-79-5	1.974	2.739	0.0	1.3	1	1	2.953	T
78-83-1	0.8	2.748	0.223	1.705	0	0	1.691	T
78-87-5	2.226	2.024	0.83	1.761	0	0	2.928	T
78-90-0	-0.534	2.665	0.251	1.762	0	0	1.817	T
78-93-3	0.655	2.462	0.223	1.625	0	1	1.352	T
78-96-6	-0.534	2.377	0.331	1.734	0	0	1.474	T
786-19-6	3.089	3.2	1.531	1.059	0	0	6.16	T
79-06-1	-0.38	1.636	0.331	1.265	1	1	2.766	T
79-20-9	0.133	2.024	0.405	2.065	0	1	2.269	T
79-34-5	2.604	1.5	1.278	1.868	0	0	3.916	T
79-77-6	2.998	3.957	0.223	1.269	2	3	4.577	T
79124-76-8	3.762	3.044	1.028	0.959	1	0	5.95	T
80-05-7	3.306	3.776	0.405	0.92	0	0	4.691	T
80-06-8	4.436	3.39	0.934	0.889	0	0	5.264	T
80-46-6	3.105	3.645	0.223	1.155	0	0	4.81	T
80-52-4	1.622	3.921	0.251	1.398	0	0	3.416	T
80-62-6	0.888	2.507	0.405	1.652	0	2	2.495	T
8004-87-3	3.903	4.566	0.357	1.394	4	1	6.923	T
81-19-6	4.658	2.377	1.278	0.974	0	0	5.372	T
813-78-5	-0.406	2.118	0.956	2.539	0	0	3.845	T
818-61-1	0.052	2.523	0.56	1.602	1	1	4.384	T
818-72-4	2.129	3.361	0.223	1.342	0	0	5.485	T
821-55-6	3.358	3.7	0.223	1.556	0	1	3.971	T
822-86-6	2.899	2.818	0.83	1.386	0	0	3.92	T
83-32-9	3.958	3.465	0.0	0.802	0	0	4.984	T
83-34-1	2.152	3.003	0.134	1.032	0	0	4.171	T
831-82-3	2.782	3.26	0.405	0.921	0	0	4.578	T
834-12-8	2.59	3.426	0.85	1.792	0	0	4.377	T
84-62-8	4.633	3.888	0.693	0.978	0	2	6.6	T
84-66-2	2.577	3.477	0.693	1.344	0	2	4.116	T
84-69-5	3.618	4.05	0.693	1.381	0	2	5.49	T
84-74-2	3.618	4.05	0.693	1.381	0	2	5.367	T
84-83-3	2.209	3.557	0.331	1.301	2	1	4.711	T
85-68-7	4.091	4.073	0.693	1.171	0	2	5.224	T
86-57-7	3.018	2.744	0.496	0.753	0	0	4.284	T
86-74-8	2.859	3.252	0.134	0.875	0	0	5.292	T
868-85-9	-0.816	2.031	0.854	2.591	0	0	2.689	T
87-17-2	3.055	3.265	0.496	0.962	0	1	4.732	T
87-68-3	3.659	2.351	1.586	1.25	0	4	6.416	T
87-72-9	-2.089	2.822	0.811	1.524	0	0	0.6	T
87-91-2	-0.439	3.315	0.916	1.753	0	2	2.501	T
872-31-1	2.042	1.417	0.898	0.648	0	0	4.421	T
874-42-0	2.956	2.118	0.934	0.913	1	0	4.988	T
88-06-2	3.314	1.925	1.16	0.801	0	0	4.499	T
88-68-6	1.237	2.536	0.429	0.871	0	1	2.537	T
88-72-2	2.241	2.43	0.496	0.946	0	0	3.568	T
88-73-3	2.509	1.822	0.829	0.834	0	0	3.731	T
88-75-5	1.348	2.125	0.638	0.831	0	0	2.939	T
88-85-7	2.702	3.098	0.93	1.075	0	0	6.236	T
882-33-7	4.412	3.26	0.811	0.702	0	0	6.298	T
886-86-2	1.783	2.982	0.496	1.151	0	1	3.522	T
89-62-3	1.701	2.508	0.58	0.941	0	0	3.789	T
89-83-8	2.813	3.461	0.223	1.12	0	0	4.672	T
90-02-8	1.667	2.477	0.405	0.876	1	0	4.725	T
90-13-1	3.945	2.937	0.499	0.8	0	0	4.849	T
90-15-3	2.637	3.012	0.223	0.76	0	0	4.538	T
90-43-7	3.127	3.315	0.223	0.799	0	0	4.507	T
91-20-3	3.386	3.179	0.0	0.805	0	0	4.322	T
91-22-5	2.066	2.834	0.134	1.009	0	0	3.448	T
91-23-6	1.701	2.448	0.638	1.121	0	0	2.904	T
91-66-7	2.813	3.532	0.134	1.518	0	0	3.959	T
91-88-3	2.224	3.585	0.331	1.491	0	0	3.53	T
91-94-1	3.586	3.086	0.948	0.751	0	0	5.107	T
92-52-4	3.876	3.465	0.0	0.837	0	0	4.809	T
92-69-3	3.127	3.315	0.223	0.799	0	0	4.44	T
920-66-1	1.587	1.855	1.179	1.44	0	0	2.838	T
924-41-4	1.335	2.866	0.223	1.288	2	0	3.411	T
927-74-2	0.655	2.137	0.223	1.179	0	0	3.288	T
93-89-0	2.351	3.036	0.405	1.205	0	1	4.247	T
93-91-4	1.756	3.111	0.405	1.05	0	2	5.169	T
937-20-2	2.991	2.442	0.934	0.984	0	1	4.208	T
94-09-7	1.783	2.982	0.496	1.151	0	1	3.665	T
94-62-2	2.575	3.874	0.638	1.352	4	1	4.561	T
94-67-7	1.132	2.43	0.496	0.83	1	0	4.628	T
94-75-7	2.354	2.435	1.113	1.109	0	1	2.839	T
94-81-5	2.659	3.247	0.874	1.221	0	1	4.262	T
944-22-9	2.723	3.235	1.131	0.996	0	0	5.354	T
945-51-7	3.315	3.177	0.629	0.871	0	0	3.365	T
95-01-2	1.099	2.495	0.56	0.835	1	0	4.023	T
95-16-9	1.501	2.233	0.57	0.883	0	0	3.325	T
95-47-6	2.942	3.179	0.0	1.063	0	0	3.811	T
95-48-7	1.859	2.728	0.223	0.953	0	0	3.897	T
95-50-1	3.478	2.126	0.83	0.899	0	0	4.194	T
95-52-3	3.045	2.62	0.288	0.839	0	0	3.753	T
95-53-4	1.859	2.834	0.134	0.95	0	0	3.12	T
95-57-8	2.127	2.086	0.64	0.838	0	0	3.995	T
95-63-6	3.259	3.407	0.0	1.111	0	0	4.192	T
95-73-8	3.795	2.477	0.83	0.983	0	0	4.54	T
95-75-0	3.795	2.477	0.83	0.983	0	0	4.743	T
95-76-1	2.729	2.08	0.891	0.816	0	0	4.332	T
95-80-7	1.246	2.888	0.251	0.944	0	0	1.935	T
95-82-9	2.729	2.08	0.891	0.816	0	0	4.989	T
95-94-3	4.634	2.126	1.278	0.896	0	0	5.815	T
95-95-4	3.314	1.925	1.16	0.801	0	0	5.192	T
955-83-9	3.887	3.69	0.223	0.883	0	0	6.644	T
96-05-9	1.522	2.888	0.405	1.472	1	2	5.105	T
96-09-3	1.533	2.824	0.223	1.051	0	0	4.05	T
96-13-9	1.587	1.855	1.067	1.244	0	0	3.487	T
96-18-4	2.604	1.92	1.079	1.738	0	0	3.408	T
96-22-0	1.064	2.802	0.223	1.6	0	1	1.748	T
96-29-7	0.586	2.435	0.331	1.532	0	1	2.014	T
96-80-0	1.393	3.611	0.331	2.017	0	0	2.859	T
97-02-9	1.395	2.215	0.887	0.888	0	0	4.084	T
97-23-4	3.842	3.16	1.028	0.809	0	0	5.939	T
97-53-0	2.11	3.26	0.405	1.151	1	0	3.835	T
98-03-3	0.736	1.783	0.629	0.75	1	0	3.46	T
98-16-8	2.621	2.348	0.762	0.85	0	0	3.769	T
98-54-4	2.813	3.461	0.223	1.12	0	0	4.463	T
98-82-8	3.259	3.407	0.0	1.111	0	0	4.279	T
98-86-2	2.102	2.824	0.223	1.0	0	1	2.87	T
98-88-4	2.102	2.233	0.64	0.92	0	1	3.615	T
98-95-3	1.887	2.08	0.496	0.858	0	0	3.022	T
98434-34-5	1.391	2.434	1.17	0.996	1	0	3.575	T
99-03-6	1.49	2.765	0.331	0.951	0	1	2.55	T
99-35-4	2.005	2.252	1.075	0.885	0	0	5.303	T
99-52-5	1.701	2.508	0.58	0.941	0	0	3.242	T
99-55-8	1.701	2.508	0.58	0.941	0	0	3.345	T
99-61-6	1.61	2.251	0.638	0.871	1	0	4.416	T
99-65-0	1.886	2.094	0.827	0.86	0	0	4.239	T
99-86-5	3.267	3.739	0.0	1.25	2	2	4.638	T
99-97-8	2.51	3.332	0.134	1.519	0	0	3.415	T
99-99-0	2.241	2.43	0.496	0.946	0	0	3.441	T
127-08-2/64-19-7	-0.386	1.5	0.405	1.669	0	1	2.661	T
141-05-9/623-91-6	1.024	3.126	0.693	1.69	2	2	4.282	T
1490-04-6/2216-51-5	2.502	3.86	0.223	1.429	0	0	3.919	T
1918-02-1/2545-60-0	1.119	1.814	1.316	1.074	0	1	3.35	T
22212-55-1/33878-50-1	4.449	3.69	1.159	1.295	0	2	5.749	T
87-86-5/131-52-2	3.909	2.086	1.501	0.766	0	0	6.093	T
928-96-1/928-97-2	1.442	3.08	0.223	1.462	2	0	2.494	T
98-04-4/28001-58-3	-1.174	3.41	0.134	1.722	0	0	3.017	T
26530-20-1	3.247	3.599	0.702	1.514	2	1	6.183	T
314-40-9	1.798	2.986	0.961	1.669	0	4	3.152	T
3347-22-6	1.317	2.804	1.11	0.618	0	6	6.254	T
51235-04-2	2.288	3.67	0.728	2.11	0	3	2.964	T
525-82-6	3.148	3.475	0.405	0.875	1	2	4.803	T
58-08-2	0.736	2.801	0.728	2.226	0	2	3.109	T
59756-60-4	3.983	3.652	0.872	0.867	2	3	4.04	T
66-76-2	2.918	3.763	0.916	0.878	0	6	4.818	T
86-50-0	0.906	2.831	1.393	1.077	0	1	5.317	T
100-64-1	0.981	2.819	0.331	1.271	0	1	2.736	V
10042-84-9	-1.169	2.707	0.972	1.889	0	3	2.976	V
102-27-2	2.51	3.332	0.134	1.294	0	0	3.436	V
102-69-2	2.591	3.896	0.134	1.984	0	0	3.45	V
102-71-6	-0.937	3.155	0.638	2.128	0	0	1.102	V
10222-01-2	0.024	1.075	1.161	0.865	0	1	5.386	V
103-90-2	1.06	2.726	0.496	1.179	0	1	2.269	V
104-67-6	3.492	3.833	0.405	1.522	0	1	2.092	V
105-75-9	2.217	3.818	0.693	1.627	2	2	5.522	V
106-42-3	2.942	3.179	0.0	1.063	0	0	4.091	V
106-43-4	3.21	2.62	0.499	0.99	0	0	4.33	V
107-02-8	0.094	1.594	0.223	1.333	2	0	6.297	V
107-20-0	0.202	0.965	0.64	1.695	1	0	4.37	V
107-22-2	-1.306	1.0	0.405	1.5	2	0	2.381	V
1072-97-5	1.492	1.94	0.749	1.066	0	0	2.99	V
108-10-1	1.442	3.08	0.223	1.583	0	1	2.271	V
108-46-3	0.893	2.359	0.405	0.814	0	0	3.314	V
108-88-3	2.608	2.91	0.0	1.0	0	0	3.447	V
108-99-6	0.846	2.512	0.134	1.293	0	0	2.811	V
109-06-8	0.846	2.512	0.134	1.293	0	0	2.016	V
109-65-9	2.419	2.609	0.604	1.529	0	0	3.572	V
109-85-3	-0.534	2.377	0.331	2.111	0	0	2.156	V
109-97-7	0.156	1.961	0.134	1.27	0	0	2.505	V
110-65-6	-0.226	2.126	0.405	1.127	0	0	3.206	V
110-93-0	2.021	3.361	0.223	1.437	1	2	3.168	V
111-27-3	1.587	3.277	0.223	1.633	0	0	2.98	V
111-47-7	2.604	3.277	0.486	1.343	0	0	3.736	V
111-68-2	1.94	3.566	0.134	1.595	0	0	3.719	V
111-70-6	1.94	3.485	0.223	1.614	0	0	3.507	V
111-71-7	1.795	3.316	0.223	1.571	1	0	3.979	V
111-86-4	3.186	3.74	0.134	1.581	0	0	4.396	V
112-05-0	3.289	3.641	0.405	1.531	0	1	3.182	V
112-12-9	3.953	4.005	0.223	1.545	0	1	5.055	V
112-30-1	3.806	3.98	0.223	1.578	0	0	4.819	V
112-53-8	4.379	4.237	0.223	1.565	0	0	5.268	V
1129-35-7	1.697	2.641	0.496	1.077	0	1	3.537	V
114-26-1	1.57	3.38	0.638	1.506	0	1	4.38	V
115-29-7	3.115	2.572	1.834	1.35	0	2	8.471	V
115-90-2	1.89	3.358	1.348	1.328	0	0	3.852	V
119-34-6	0.828	2.222	0.711	0.849	0	0	3.641	V
121-33-5	0.922	2.777	0.56	1.127	1	0	3.118	V
121-75-5	0.491	3.459	1.47	1.483	0	2	4.486	V
121-82-4	1.401	2.442	1.211	2.254	0	0	4.305	V
122-14-5	1.919	2.868	1.286	1.294	0	0	4.809	V
122-34-9	2.273	2.971	0.859	2.162	0	0	4.499	V
123-11-5	1.49	2.778	0.405	1.17	1	0	2.93	V
123-25-1	1.121	3.281	0.693	1.808	0	2	3.095	V
126-73-8	3.234	4.077	0.956	1.909	0	0	4.448	V
127-66-2	2.455	3.164	0.223	0.909	0	0	3.112	V
128-03-0	0.202	2.031	0.872	1.475	0	1	6.424	V
128-37-0	4.177	4.216	0.223	1.248	0	0	5.78	V
128-44-9	0.982	2.119	0.923	1.179	0	1	1.05	V
13071-79-9	1.971	3.542	1.38	1.264	0	0	6.284	V
13209-15-9	5.206	2.639	1.462	0.83	0	0	5.985	V
141-27-5	2.545	3.601	0.223	1.35	3	2	4.32	V
141-43-5	-1.053	1.968	0.331	1.891	0	0	1.47	V
142-28-9	2.226	2.024	0.83	1.761	0	0	3.007	V
1420-04-8	3.574	2.9	1.275	0.913	0	1	6.564	V
14548-46-0	2.042	3.111	0.331	1.011	0	1	3.25	V
14816-18-3	1.845	3.188	1.182	1.244	0	1	5.012	V
149-31-5	0.706	3.219	0.405	1.605	0	0	1.134	V
1634-04-4	1.209	3.035	0.223	1.941	0	0	2.107	V
1638-22-8	2.813	3.461	0.223	1.12	0	0	4.47	V
16879-02-0	1.313	1.634	0.713	1.19	0	0	2.782	V
17109-36-3	4.764	3.684	1.275	1.072	0	1	7.691	V
1761-61-1	2.429	2.217	0.845	0.793	1	0	5.189	V
19398-13-1	3.909	3.709	1.371	1.478	0	1	5.568	V
19549-98-5	2.446	3.559	0.223	1.36	0	0	3.458	V
19902-04-6	4.57	4.829	0.331	1.521	4	4	6.347	V
2028-63-9	0.655	2.137	0.223	1.179	0	0	3.779	V
2051-60-7	4.416	3.252	0.499	0.832	0	0	4.674	V
2104-64-5	3.311	3.274	1.214	1.011	0	0	6.54	V
2176-62-7	3.225	2.111	1.477	1.298	0	0	5.73	V
08/08/32	1.182	2.818	0.88	1.488	0	0	3.726	V
22431-62-5	4.332	4.535	0.56	1.137	1	2	8.571	V
2385-85-5	6.515	3.465	2.171	0.888	0	0	3.623	V
2475-46-9	1.746	3.691	0.711	1.073	0	2	5.472	V
260-94-6	3.051	3.332	0.134	0.909	0	0	4.891	V
2626-83-7	2.391	3.578	0.496	1.406	0	1	4.32	V
2691-41-0	2.357	2.857	1.421	2.282	0	0	4.295	V
275-51-4	2.994	3.179	0.0	0.805	0	0	4.154	V
2759-28-6	1.564	3.588	0.251	1.506	0	0	3.57	V
281-23-2	4.431	3.739	0.0	1.161	0	0	5.68	V
2869-34-3	4.651	4.395	0.134	1.546	0	0	6.484	V
29091-05-2	2.931	3.055	1.273	1.132	0	0	5.393	V
315-18-4	1.851	3.591	0.58	1.685	0	1	4.117	V
327-98-0	3.896	2.862	1.54	1.226	0	0	6.171	V
329-71-5	1.395	2.183	0.93	0.846	0	0	4.739	V
34128-01-3	-1.169	2.817	1.012	1.521	0	3	2.069	V
3558-69-8	4.054	3.793	0.134	0.93	0	0	6.038	V
36362-09-1	4.379	4.181	0.57	1.383	0	0	6.213	V
37529-30-9	5.339	4.372	0.134	1.254	0	0	6.569	V
37680-65-2	5.472	3.065	1.079	0.825	0	0	6.882	V
387-45-1	2.799	1.975	0.802	0.775	1	0	4.227	V
39515-51-0	2.974	3.333	0.405	0.963	1	0	5.63	V
4170-30-3	0.548	2.137	0.223	1.375	3	0	4.865	V
447-60-9	2.841	2.297	0.762	0.798	0	0	3.608	V
459-59-6	2.296	2.568	0.389	1.012	0	0	3.513	V
464-45-9	2.502	3.734	0.223	1.282	0	0	3.387	V
471-77-2	4.639	4.532	0.405	1.189	1	4	5.307	V
4920-77-8	1.701	2.448	0.638	0.921	0	0	3.521	V
50-06-6	0.779	3.2	0.711	1.235	0	3	2.681	V
51-79-6	-0.703	2.031	0.496	1.952	0	1	1.231	V
512-56-1	0.113	2.428	0.956	2.609	0	0	1.301	V
513-81-5	2.352	3.046	0.0	1.333	0	2	4.075	V
5292-45-5	2.052	2.971	0.972	1.255	0	2	4.565	V
5465-65-6	2.529	2.33	0.932	0.931	0	1	4.559	V
55-18-5	0.562	2.542	0.429	1.891	0	0	2.12	V
552-41-0	1.75	3.023	0.56	1.168	0	1	3.379	V
552-89-6	1.61	2.251	0.638	0.871	1	0	4.021	V
554-00-7	2.729	2.08	0.891	0.816	0	0	4.41	V
555-16-8	1.61	2.251	0.638	0.871	1	0	4.175	V
5600-21-5	0.883	2.125	0.73	1.537	0	0	3.007	V
569-64-2	4.453	4.443	0.251	1.287	4	3	6.483	V
570-24-1	1.701	2.508	0.58	0.941	0	0	3.799	V
58-27-5	2.233	3.05	0.405	0.868	1	3	6.195	V
58138-08-2	4.053	2.803	1.501	1.124	0	0	5.385	V
5835-26-7	4.639	4.532	0.405	1.189	2	2	5.541	V
589-09-3	2.42	3.171	0.134	1.189	1	0	3.569	V
600-36-2	1.94	3.485	0.223	1.614	0	0	2.853	V
602-01-7	2.239	2.377	0.827	0.938	0	0	5.005	V
607-81-8	2.576	3.788	0.693	1.365	0	2	4.664	V
610-39-9	2.239	2.377	0.827	0.938	0	0	5.083	V
613-45-6	1.239	3.023	0.56	1.349	1	0	3.917	V
615-65-6	2.461	2.568	0.582	0.931	0	0	3.594	V
618-85-9	2.239	2.377	0.827	0.938	0	0	3.91	V
618-87-1	1.395	2.215	0.887	0.888	0	0	3.932	V
619-24-9	1.61	2.11	0.58	0.805	0	0	3.391	V
6203-18-5	2.048	3.314	0.331	1.397	3	0	4.473	V
621-08-9	3.315	3.554	0.629	0.945	0	0	3.459	V
622-40-2	-0.521	2.983	0.496	2.106	0	0	1.68	V
634-66-2	4.634	2.126	1.278	0.896	0	0	5.361	V
634-67-3	3.314	2.019	1.126	0.793	0	0	4.737	V
636-30-6	3.314	2.019	1.126	0.793	0	0	5.001	V
653-37-2	3.377	2.233	1.07	0.841	1	0	5.251	V
03/09/75	2.688	2.469	0.582	0.913	0	0	4.002	V
6602-32-0	0.68	1.634	0.798	1.093	0	0	2.569	V
67-63-0	0.347	2.396	0.223	1.778	0	0	0.778	V
67-64-1	0.202	2.026	0.223	1.667	0	1	0.855	V
6921-29-5	2.242	3.003	0.134	1.413	0	0	2.647	V
693-98-1	0.087	2.126	0.251	1.719	0	0	2.458	V
70-69-9	1.807	3.027	0.331	1.011	0	1	3.009	V
75-65-0	0.8	2.748	0.223	1.705	0	0	1.063	V
77-73-6	3.267	3.465	0.0	0.963	4	0	3.407	V
7700-17-6	2.558	3.738	1.131	1.584	1	2	4.422	V
771-60-8	3.157	2.08	1.033	0.902	0	0	3.693	V
78-27-3	1.737	3.191	0.223	1.154	0	0	2.686	V
78-51-3	2.437	4.628	1.209	1.968	0	0	4.551	V
78-92-2	0.8	2.748	0.223	1.705	0	0	1.305	V
79-00-5	2.226	1.439	1.079	1.867	0	0	3.213	V
79-01-6	2.081	1.126	1.079	1.44	1	1	3.47	V
79-95-8	4.804	3.383	1.408	0.892	0	0	5.44	V
791-28-6	4.878	3.819	0.615	0.864	0	0	3.715	V
80-54-6	3.563	3.993	0.223	1.214	1	0	4.611	V
83-79-4	1.936	4.268	0.916	1.19	0	2	7.849	V
868-77-9	0.43	2.815	0.56	1.585	0	2	2.758	V
87-61-6	4.063	2.085	1.079	0.895	0	0	4.89	V
88963-39-7	3.314	2.019	1.126	0.793	0	0	4.73	V
89-98-5	2.37	2.233	0.64	0.92	1	0	4.75	V
90-12-0	3.677	3.394	0.0	0.868	0	0	4.199	V
90-59-5	3.157	2.11	1.15	0.72	1	0	5.518	V
9002-93-1	3.546	4.278	0.405	1.345	0	0	4.668	V
91-65-6	2.502	3.921	0.134	1.789	0	0	3.861	V
932-16-1	0.586	2.677	0.331	1.582	0	1	2.895	V
935-95-5	3.617	1.962	1.345	0.783	0	0	5.348	V
939-23-1	2.186	3.171	0.134	1.011	0	0	3.984	V
94-82-6	2.927	2.928	1.113	1.185	0	1	4.141	V
95-49-8	3.21	2.62	0.499	0.99	0	0	4.23	V
95-51-2	2.127	2.216	0.582	0.839	0	0	4.353	V
95-65-8	2.193	3.012	0.223	1.023	0	0	3.92	V
957-51-7	3.345	3.814	0.331	1.225	0	1	3.698	V
96-17-3	1.064	2.802	0.223	1.6	1	0	3.937	V
98-01-1	-0.145	1.965	0.405	1.169	1	0	3.66	V
99-08-1	2.241	2.43	0.496	0.946	0	0	3.66	V
999-61-1	0.43	2.815	0.56	1.585	1	1	4.59	V
51630-58-1/66230-04-4	4.832	4.211	0.932	1.045	0	1	8.916	V
57-15-8/6001-64-5	1.94	2.16	1.16	1.607	0	0	3.13	V
584-79-2/28434-00-6	3.399	4.327	0.56	1.254	2	5	6.683	V
60-57-1/72-20-8	4.452	3.057	1.636	0.995	0	2	8.433	V
76-29-9/10293-06-8	2.791	3.401	0.732	1.185	0	1	3.529	V
2310-17-0	1.655	3.101	1.535	1.326	0	1	6.238	V
96489-71-3	4.754	4.057	1.032	1.183	1	3	8.201	V
