# Supplementary material for: The kernel-weighted local polynomial regression (KwLPR) approach: an efficient, novel tool for development of QSAR/QSAAR toxicity extrapolation models
Source: J Cheminform. 2021 Feb 12;13:9. doi: 10.1186/s13321-021-00484-5 (PMC7881668; doi:10.1186/s13321-021-00484-5)
Supplement: Supplementary file 6 — Additional file 6. KwLPR.RMD script. [file 13321_2021_484_MOESM6_ESM.rmd]

---
title: "KwLPR"
authors: "Agnieszka Gajewicz-Skretna and Magdalena Piotrowska"
date: "30/09/2020"
output: html_document
```{r}

```
# =============================================================================================
# This code relies on the 'np' package. An excellent introductions to 'np' package is provided in: Tristen Hayfield and Jeffrey S. Racine (2008). Nonparametric Econometrics: The np Package. Journal of Statistical Software 27(5). URL http://www.jstatsoft.org/v27/i05/ or https://github.com/JeffreyRacine/R-Package-np 

# =============================================================================================
# INPUT:
# R-script requires a single input data matrix written into a .CSV file, placed in the same working directory as the source R-code file (see example below) where: 1st column lists the chemical name; 2nd to nth column correspond to the descriptors (i.e. independent vriable(s)) relevant to the modelled endpoint; nth+1 column refers to the endpoint of interest (i.e. dependent variable); whereas the last column (nth+2) reflects class membership, where: "T" stands for training set, "V" means validation set, while "P" represents prediction set.

# ChemName	 Descriptor1	 Descriptor2	  Descriptor3	  Toxicity	   set
# Chem.1	      3.44	       -600.00	      -78.95	      1.85	      T
# Chem.2	      4.95	       -638.10        -83.96	      2.02	      T
# Chem.3	      3.24	       -139.50	      -18.36	      2.24	      T
# Chem.4	      4.46	       -206.70	      -27.20	      2.31	      T
# Chem.5	      5.00	        -96.30        -12.67	      2.64	      T
# Chem.6	      6.45	       -157.70	      -20.75	      2.87	      T
# Chem.7	      6.78	        -52.10	       -6.86	      2.92	      T
# Chem.8	      8.33	       -449.40        -59.13	      3.32	      T
# Chem.9	      4.91	      -1492.00	     -196.32	      1.76	      V
# Chem.10	      4.21	       -378.50	      -49.80	      2.05 	      V
# Chem.11	      3.81	       -618.30        -81.36	      2.12	      V
# Chem.12	      3.35	       -135.30	      -17.80	      2.21	      V
# Chem.13	      4.36	       -235.30	      -30.96	      2.30	      V
# Chem.14	      3.90	       -480.00        -63.16		                P
# Chem.15	      4.20	       -298.00	      -39.21		                P
# Chem.16	      5.30	       -393.00	      -51.71		                P
# Chem.17	      4.90	       -444.00	      -58.42		                P
# Chem.18	      5.90	       -198.00	      -26.05		                P
# Chem.19	      6.30	       -289.00	      -38.03		                P
# Chem.20	      4.60	       -510.00        -67.11		                P
# =============================================================================================
# 
# REQUIREMENTS: 
# The KwLPR.Rmd script requires input file to be present in the same working directory. 
# 
# =============================================================================================
# 
# IMPORTANT NOTE: 
# To run the script the user needs to specify the full path to the working directory and change the name of the inutp/output file (lines 422-426)
# # Import input file from .csv file
# data <-read.csv2("example_input_file.csv", sep=';', header=T, dec='.')
# 
# # Set an output path and name the output file 
# path<-paste('/Users/AG/Desktop/example_input_file',sep='')
---

```{r setup, echo = FALSE, message = FALSE}

knitr::opts_chunk$set(echo=T, 
                      message = F, 
                      error = F, 
                      warning = F, 
                      cache = F, 
                      comment = "", 
                      fig.align = 'center', 
                      dpi = 450, 
                      fig.width = 7,
                      fig.height = 7)
```


```{r libraries, cache=F}

#  Install/Load required packages 
libraries <- function(x){
  for( i in x ){
    
    if( ! require( i , character.only = TRUE ) ){
    
      install.packages( i , dependencies = TRUE )

      require( i , character.only = TRUE )
    }
  }
}

libraries(c("stats", "dplyr", "reshape2", "np", "ICE", "formattable", "data.table", "NonpModelCheck", "ggplot2", "caret", "rstudioapi"))

```


```{r I-stage}

z.score <- function(xi,data){
  average <- mean(data)
  stdev <- sd(data)
  autoscaled_xi <- (xi-average)/stdev
  autoscaled_xi
}

# Function to compute the concordance correlation coefficient (CCC)
CCC <- function(yobs, ypred){
       numerator=0
       denominatorObs=0
       denominatorPred=0
       
  for(i in 1:length(yobs)){
      numerator = numerator + (yobs[i] - mean(yobs)) * (ypred[i] - mean(ypred))
      denominatorObs = denominatorObs + (yobs[i] - mean(yobs))^2
      denominatorPred = denominatorPred + (ypred[i] - mean(ypred))^2
  }
  
      2*numerator / (denominatorObs + denominatorPred + length(yobs)*((mean(yobs) -  
      mean(ypred))^2))
}

# Function to compute the absolute average error (AAE)
AAE <- function(yobs, ypred){
sum <- 0
    for(i in 1:length(yobs)){
    sum <- sum + abs(yobs[i] - ypred[i]);
  }
    sum/length(yobs)
}

crossval <-function(Auto.Desc.T, End.T, bwmethod, regtype, ckertype, bwtype){

n<-length(End.T)

   sum_numerator=0
   sum_denominator=0

   for(i in 1:n){

    # validation set
    X_val = Auto.Desc.T[i,] 
    X_val = t(X_val) 
    Y_val = End.T[i]

    #training set
    X_tr = Auto.Desc.T[-i,] 
    Y_tr = End.T[-i]

    if(bwmethod!="directPlugIn"){

     LWKPR_model_prediction <- npreg(txdat=X_tr, tydat=Y_tr, exdat=X_val, 
                                    bwmethod=bwmethod, regtype=regtype, ckertype=ckertype, 
                                    bwtype=bwtype)

    }else{

      bw <- dpill(X_tr, Y_tr)

      LWKPR_model_prediction <- npreg(txdat=X_tr, tydat=Y_tr, exdat=X_val, 
                                    bws=bw, regtype=regtype, ckertype=ckertype)

    }

    pred_Yi <- fitted(LWKPR_model_prediction)

# print(pred_Yi)

    sum_numerator = sum_numerator + (Y_val - pred_Yi)^2
    sum_denominator = sum_denominator + (Y_val - mean(End.T))^2

  }

   Q2cv <- 1 - sum_numerator/sum_denominator
   RMSEcv <- sqrt(sum_numerator/n)
   results <- list("Q2cv" = Q2cv, "RMSEcv" = RMSEcv)

  return(results)

}

# Function to perform locally weighted polynomial regression

LWKPR <- function(Auto.Desc.T, End.T, Auto.Desc.V, End.V, Auto.Desc.P, bwmethod, regtype, ckertype, bwtype, Store.Matrix.Names, data.T, data.V, data.P, path){
  
npseed(8)

  if(bwmethod!="directPlugIn"){
    
     bw_set <- npregbw(xdat=Auto.Desc.T, ydat=End.T, bwmethod=bwmethod, regtype=regtype, 
                      ckertype=ckertype, bwtype=bwtype)  
     bw <- bw_set$bw
     LWKPR_model <- npreg(txdat=Auto.Desc.T, tydat=End.T, residulas=TRUE, bwmethod=bwmethod, 
                         regtype=regtype, ckertype=ckertype, bwtype=bwtype)

     LWKPR_model_validation <- npreg(txdat=Auto.Desc.T, tydat=End.T, exdat=Auto.Desc.V, 
                                    eydat=End.V, bwmethod=bwmethod, regtype=regtype, 
                                    ckertype=ckertype, bwtype=bwtype)
  if(dim(Auto.Desc.P)[1]!=0){
    
     LWKPR_model_prediction <- npreg(txdat=Auto.Desc.T, tydat=End.T, exdat=Auto.Desc.P, 
                                    bwmethod=bwmethod, regtype=regtype, ckertype=ckertype, 
                                    bwtype=bwtype)
    }
    
  }else{
    
    bw <- dpill(Auto.Desc.T, End.T)
    
    LWKPR_model <- npreg(txdat=Auto.Desc.T, tydat=End.T, residulas=TRUE, bws=bw, 
                         regtype=regtype, ckertype=ckertype)  

    LWKPR_model_validation <- npreg(txdat=Auto.Desc.T, tydat=End.T, exdat=Auto.Desc.V, 
                                    eydat=End.V, bws=bw, regtype=regtype, ckertype=ckertype)
  if(dim(Auto.Desc.P)[1]!=0){
    LWKPR_model_prediction <- npreg(txdat=Auto.Desc.T, tydat=End.T, exdat=Auto.Desc.P, 
                                    bws=bw, regtype=regtype, ckertype=ckertype)
    }
  }

pred_T <- predict(LWKPR_model)
summarymodel <- summary(LWKPR_model)
R.squared <- LWKPR_model$R2
MAE <- LWKPR_model$MAE
RMSEc <- sqrt(LWKPR_model$MSE)
pred_V <- fitted(LWKPR_model_validation)
  
  if(dim(Auto.Desc.P)[1]!=0){
    
     pred_P <- fitted(LWKPR_model_prediction)
  }

Q2 <- LWKPR_model_validation$R2
RMSEp <- sqrt(LWKPR_model_validation$MSE)
CCC <- CCC(End.V, pred_V)
AAE <- AAE(End.T, pred_T)
crossval <- crossval(Auto.Desc.T, End.T, bwmethod, regtype, ckertype, bwtype)  
Q2cv<-crossval$Q2cv
RMSEcv<-crossval$RMSEcv

   
  if(dim(Auto.Desc.P)[1]!=0){
  Table_Exp_vs_Pred <- rbind(cbind(data.T, pred_T, rep('T', length(pred_T))),
                   cbind(data.V, pred_V, rep('V', length(pred_V))),
                   cbind(data.P, pred_P, rep('P', length(pred_P))))
  }else{
  Table_Exp_vs_Pred <- rbind(cbind(data.T, pred_T, rep('T', length(pred_T))),
                     cbind(data.V, pred_V, rep('V', length(pred_V))))
  }

  colnames(Table_Exp_vs_Pred) <- Store.Matrix.Names

  vecToPath <- c(bwmethod, regtype, ckertype, bwtype)

  for(i in c(1:4)){

      path <- paste(path, paste('', vecToPath[i], sep='/'), sep='')
      dir.create(path)

  }

write.csv2(Table_Exp_vs_Pred, paste(path, '/Table_Exp_vs_Pred.csv', sep=''), row.names=FALSE)

dimData<-dim(Table_Exp_vs_Pred)[2]
df<-as.data.frame(na.omit(Table_Exp_vs_Pred[,(dimData-2):dimData]))
colnames(df)<- c("Observed", "Predicted", "SET2")

#min.axis.limits.obs.pred <- min(df[,1:2])-1
#max.axis.limits.obs.pred <- max(df[,1:2])+1
dfObserved<-as.numeric(as.character(df[,1]))
dfPredicted<-as.numeric(as.character(df[,2]))
min.axis.limits.obs.pred <- min(min(dfObserved), min(dfPredicted))-1
max.axis.limits.obs.pred <- max(max(dfObserved), max(dfPredicted))+1

ggplot(df) +
  geom_point(aes(x=dfObserved, y=dfPredicted, fill=(SET2), shape=(SET2)), size=1.4, alpha=0.8) +
  geom_point(aes(x=dfObserved, y=dfPredicted, fill=(SET2), shape=(SET2)), alpha=0.4) +
  scale_shape_manual(name="", labels=c("Training set", "Validation set"),  values=c(22, 21)) +
  scale_colour_manual(name="", labels=c("Training set", "Validation set"),  values=c("#2A75B4", "#36170A")) +
  scale_fill_manual(name="", labels=c("Training set", "Validation set"),  values=c("#2A75B4", "#36170A")) +
  theme_bw() +
  xlab(paste("Experimental toxicity: ", colnames(Table_Exp_vs_Pred)[dimData-2])) +
  ylab(paste("Predicted toxicity: ", colnames(Table_Exp_vs_Pred)[dimData-1])) +
  geom_abline(intercept=0, slope=1, linetype="dashed", colour="#7F7F7F", alpha=0.2) +
  geom_abline(intercept=1, slope=1,linetype="dashed", colour="#7F7F7F", alpha=0.2) +
  geom_abline(intercept=-1, slope=1,linetype="dashed", colour="#7F7F7F", alpha=0.2) +
  scale_x_continuous(limits=c(min.axis.limits.obs.pred, max.axis.limits.obs.pred)) +
  scale_y_continuous(limits=c(min.axis.limits.obs.pred, max.axis.limits.obs.pred)) +
  theme_bw()+theme(legend.position="top")

ggsave(paste(path, "/ObsPredtest.pdf", sep=''), width = 100, height = 80, unit="mm", dpi=600)


c(bwmethod, regtype, ckertype, bwtype, round(bw, 4), round(R.squared, 4), round(MAE, 4), round(RMSEc, 4), round(Q2cv, 4), round(RMSEcv, 4), round(Q2, 4), round(CCC, 4), round(RMSEp, 4), round(AAE, 4))
}

results <- function(data,path){
  
# Prepare and reshape data for further analyses
Comps.Names <- data[,1]
Comps.Names <- as.factor(Comps.Names)
dimData=dim(data)[2]
descNumber=dimData-3
  
descriptorNames <- colnames(data)[seq(2, dimData-2)]

# Autoscaling descriptor values for the training set compunds and rescaling the descriptor values for the validation and prediction set compounds. Rescaling is performed using the mean and standard deviation values from the preprocessing step (i.e., the mean and standard deviation values calculated for the training set compounds)
Autoscaled.Desc.Names <- c()

  for(i in seq(1:descNumber)){
     Autoscaled.Desc.Names <- append(Autoscaled.Desc.Names, paste("Autoscaled ",  
                              descriptorNames[i], sep = " "))
  }
  
Auto.Desc.T <- c()
Auto.Desc.V <- c()
Auto.Desc.P <- c()
  
  for (i in seq(2, dimData-2)){
      Auto.Desc.T <- cbind(Auto.Desc.T, z.score(data[,i][data[,dimData]=='T'],
                     data[,i][data[,dimData]=='T']))
      Auto.Desc.V <- cbind(Auto.Desc.V, z.score(data[,i][data[,dimData]=='V'],
                     data[,i][data[,dimData]=='T']))
      Auto.Desc.P <- cbind(Auto.Desc.P, z.score(data[,i][data[,dimData]=='P'],
                     data[,i][data[,dimData]=='T']))
  }
  
End.T <- data[,dimData-1][data[,dimData]=='T']
End.V <- data[,dimData-1][data[,dimData]=='V']
End.P <- data[,dimData-1][data[,dimData]=='P']

Comps.Names.T <- data.frame(data[,1][data[,dimData]=='T'])
names(Comps.Names.T) <- NULL
Comps.Names.V <- data.frame(data[,1][data[,dimData]=='V'])
names(Comps.Names.V) <- NULL
Comps.Names.P <- data.frame(data[,1][data[,dimData]=='P'])
names(Comps.Names.P) <- NULL

# Matrix to store results 
Store.Matrix.Names <- c(colnames(data)[1], descriptorNames, Autoscaled.Desc.Names,  
                        colnames(data)[dimData-1], paste('Pred', colnames(data)[dimData-1],
                        sep=' '), colnames(data)[dimData])

data.T <- c()
data.V <- c()
data.P <- c()
  
  for (i in seq(2, dimData-2)){
    
      data.T <- cbind(data.T, data[,i][data[,dimData]=='T'])
      data.V <- cbind(data.V, data[,i][data[,dimData]=='V'])
      data.P <- cbind(data.P, data[,i][data[,dimData]=='P'])
  }

data.T <- cbind(Comps.Names.T, data.T, Auto.Desc.T, End.T)
dim.data.T <- ncol(data.T)
dim.data.T <- dim.data.T-1
data.T.col.names <- c(rep(" ", length(1:dim.data.T)), paste('End.T'))
colnames(data.T) <- data.T.col.names
data.T <- as.matrix(data.T)
data.V <- cbind(Comps.Names.V, data.V, Auto.Desc.V, End.V)
data.V.col.names <- c(rep(" ", length(1:dim.data.T)), paste('End.V'))
colnames(data.V) <- data.V.col.names
data.V <- as.matrix(data.V)
data.P <- cbind(Comps.Names.P, data.P, Auto.Desc.P, End.P)
data.P.col.names <- c(rep(" ", length(1:dim.data.T)), paste('End.P'))
colnames(data.P) <- data.P.col.names
data.P <- as.matrix(data.P)


# Method to use to select bandwidths: cv.aic - specifies expected Kullback-Leibler cross-validation (Hurvich, Simonoff, and Tsai (1998)), and cv.ls - specifies least-squares cross-validation.
methods <- c("cv.ls","cv.aic")

# Kernel regression estimator to use: lc - specifies a local-constant estimator (Nadaraya-Watson), whereas ll - specifies a local-linear estimator.
polynomial <- c("lc","ll")

# Kernel function to use: gaussian, truncated gaussian, epanechnikov, uniform
kernels <- c("gaussian","epanechnikov","uniform")

# Type of bandwidth to compute and return in the bandwidth object. Defaults to fixed. Option summary: fixed: compute fixed bandwidths,  generalized_nn: compute generalized nearest neighbors, whereas adaptive_nn: compute adaptive nearest neighbors
bwtype <- c("fixed")
   
n.col.Desc <- dim(Auto.Desc.T)[2]
  
Final.Results <- c()
  
  if(n.col.Desc==1){
    tryCatch({
      
      for(i in seq(1, 2)){
        for(j in seq(1, 3)){
          for(k in seq(1, 1)){
              Final.Results <- rbind(Final.Results, LWKPR(Auto.Desc.T, End.T, Auto.Desc.V, 
                                     End.V, Auto.Desc.P, "directPlugIn", polynomial[i],
                                     kernels[j], bwtype[k], Store.Matrix.Names, data.T, 
                                     data.V, data.P, path))
        }
      }
    }
 }, error=function(e){
      e
    })
  }
  
  for(i in seq(1, 2)){
    for(j in seq(1, 2)){
      for(k in seq(1, 3)){
        for(l in seq(1, 1)){
        
            Final.Results <- rbind(Final.Results, LWKPR(Auto.Desc.T, End.T, Auto.Desc.V, 
                                   End.V, Auto.Desc.P, methods[i], polynomial[j], kernels[k], 
                                   bwtype[l], Store.Matrix.Names, data.T, data.V, data.P, 
                                   path))
        
      }
    }
  }
}  
  
bandwidth_desc <- c()
  
  for(i in seq(1:n.col.Desc)){
    
      bandwidth_desc <- append(bandwidth_desc, paste("Bandwidth", i, sep = " "))
  }
  
colnames(Final.Results) <- c("Method", "Polynomial", "Kernel function", "Bandwidth type", bandwidth_desc, "R2", "MAE", "RMSEc", "Q2cv", "RMSEcv","Q2", "CCC", "RMSEp", "AAE")

Final.Results

}

# Set current file location as the working directory
setwd(dirname(rstudioapi::getActiveDocumentContext()$path))

# Import input file from .csv file
data <-read.csv2("Example_No1_input_file.csv", sep=';', header=T, dec='.')

# Set an output path and name the output file 
path<-paste('/Users/AG/Desktop/Example_No1_input_file',sep='')
dir.create(path)
names(data) <- gsub("\\.", "", names(data))

# Execute R code and generate the results
Final.Results <- results(data, path)

write.csv2(Final.Results,paste(path,'/Final.Results.csv',sep=''), row.names=FALSE)

```
