# Supplementary material for: The kernel-weighted local polynomial regression (KwLPR) approach: an efficient, novel tool for development of QSAR/QSAAR toxicity extrapolation models
Source: J Cheminform. 2021 Feb 12;13:9. doi: 10.1186/s13321-021-00484-5 (PMC7881668; doi:10.1186/s13321-021-00484-5)
Supplement: Supplementary file 7 — Additional file 7. Overview of KwLPR modelling results. [file 13321_2021_484_MOESM7_ESM.xlsx]

## Sheet: Table S1-CaseStudy-1
Input data (italic fonts) taken from [1] and predictions of the KwLPR model
S.No.	Chemical name	CAS No.	LogP	pEC50 (mM) (Daphnia magna)	Observed pLC50 (mM)	Set(T/V)	Predicted pLC50mM	Residuals
227	N-Methyl-2-pyrrolidine	120-94-5	0.712	-1.769	-1.554	T	-1.40819	-0.145808
194	Maleic hydrazide	123-33-1	-1.901	0.018	-1.107	T	-0.567351	-0.539649
80	Cyanamide (Alzodef)	420-04-2	-0.574	0.798	-0.342	T	0.509252	-0.851252
192	L-Lactic acid	79-33-4	-0.548	-0.92	-0.159	T	-0.138601	-0.0203991
19	3,5 Dimethyl-1-(hydroxymethyl)pyrazole	85264-33-1	0.45	0.6	0.011	T	0.554073	-0.543073
174	Imazamethabenz	81405-85-8	2.073	0.117	0.013	T	0.550549	-0.537549
21	4,4-Dimethyloxazolidine	51200-87-4	0.342	0.352	0.026	T	0.414939	-0.388939
175	Imazaquin	81335-37-7	2.224	0.046	0.046	T	0.538941	-0.492941
176	Imidacloprid	138261-41-3	0.383	0.477	0.048	T	0.475321	-0.427321
253	Phosphoric acid Divosan X-Tend formulation	7664-38-2	-0.929	-0.03	0.052	T	-0.0446553	0.0966553
129	Ethephon	16672-87-0	0.403	0.659	0.081	T	0.58238	-0.50138
263	Proprionic acid	2079-09-04	0.481	0.514	0.162	T	0.509212	-0.347212
104	Dichlormid	37764-25-3	1.991	0.169	0.169	T	0.566142	-0.397142
285	Tebuthiuron	34014-18-1	1.611	-0.114	0.203	T	0.426794	-0.223794
189	Limonene	138-86-3	3.309	0.543	0.231	T	1.09777	-0.866768
229	Nonanoic acid	112-05-0	2.822	0.217	0.24	T	0.704089	-0.464089
8	2,4-D Acid	94-75-7	2.457	0.947	0.303	T	1.46469	-1.16169
312	Triclopyr acid	55335-06-3	2.505	0.286	0.341	T	0.706589	-0.365589
198	Mesotrione(MNBA metabolite)	104206-82-8	1.119	0.404	0.355	T	0.566937	-0.211937
110	Diethyl toluamide (DEET)	134-62-3	2.477	0.407	0.429	T	0.802087	-0.373087
88	Cymoxanil	57966-95-7	-0.642	2.394	0.512	T	1.3506	-0.838603
151	Flazasulfuron DTPU Degradate	104040-78-0	-0.236	0.39	0.549	T	0.374392	0.174608
115	Dimethepin (Harvade 25F formulation)	55290-64-7	0.081	1.503	0.575	T	1.06952	-0.494515
46	Biobor JF (7.2% as boron)	2665-13-6	1.419	-0.407	0.605	T	0.453987	0.151013
76	Chromic acid	7738-94-5	-1.354	2.191	0.625	T	0.853663	-0.228663
288	Terbacil	5902-51-2	0.772	0.523	0.671	T	0.570255	0.100745
278	Simazine	122-34-9	1.389	2.263	0.697	T	2.20477	-1.50777
169	Grotan	4719-04-04	-2.245	0.924	0.718	T	0.560049	0.157951
190	Linalool	78-70-6	2.67	0.624	0.729	T	1.07067	-0.341667
17	2-Hydroxypropyl methanethiosulfonate(HPMTS)	30388-01-3	0.06	1.152	0.784	T	0.830444	-0.0464438
206	Methyl anthralinate	134-20-3	1.055	0.919	0.82	T	1.01405	-0.194052
6	1,3,5-Triethylhexahydro-s-triazine,VancideTH	7779-27-3	0.838	1.049	0.866	T	1.05105	-0.185052
102	Dicamba	1918-00-9	2.7	0.3	0.897	T	0.742446	0.154554
295	Thiacloprid	111988-49-9	2.121	1.05	0.923	T	1.51113	-0.588135
179	Inert Surfadone(LP100)	2687-94-7	1.706	1.299	0.929	T	1.62602	-0.697016
60	Bronopol	52-51-7	-0.661	2.097	1	T	1.11563	-0.115629
219	N6-Benzyladenine	1214-39-7	1.435	1.041	1.022	T	1.29238	-0.270381
15	2-EEEBC (Debacarb)	62732-91-6	1.683	-0.964	1.023	T	0.770832	0.252168
168	Glutaraldehyde	111-30-8	0.554	2.125	1.023	T	1.88103	-0.858029
132	Ethoxyquin	91-53-2	3.693	2.036	1.082	T	2.16651	-1.08451
79	Clomazone	81777-89-1	2.64	1.664	1.101	T	1.99013	-0.889126
222	Naphthaleneacetic acid	86-87-3	2.467	0.015	1.124	T	0.557588	0.566412
237	Oxycarboxin	5259-88-1	1.302	0.588	1.128	T	0.763966	0.364034
90	Cyproconazole	94361-06-5	2.865	1.05	1.186	T	1.6464	-0.460403
56	Bromoxynil AXF 1240 formulation	1689-84-5	2.789	0.573	1.187	T	1.02325	0.163749
31	Aminocyclopyrachlor methyl ester	858954-83-3	1.376	1.029	1.211	T	1.25741	-0.0464103
78	Clethodim	99129-21-2	4.844	1.251	1.277	T	2.02927	-0.752272
316	Triforine	26644-46-2	1.489	1.191	1.308	T	1.45824	-0.15024
306	Triadimenol	55219-65-3	2.916	2.073	1.325	T	2.13923	-0.814225
279	S-Metolachlor	87392-12-9	3.164	1.038	1.377	T	1.6793	-0.302303
212	Metrafenone CL 4084564 metabolite	220899-03-6	4.331	0.905	1.413	T	1.8008	-0.387799
164	Forchlorfenuron	68157-60-8	3.379	1.67	1.43	T	2.04013	-0.610128
243	Pebulate	1114-71-2	3.372	1.474	1.439	T	1.97805	-0.539052
223	Napropamide	15299-99-7	3.476	1.278	1.46	T	1.8993	-0.439298
242	Paranitrophenol	100-02-7	1.3	1.365	1.49	T	1.54252	-0.0525227
297	Thidiazuron	51707-55-2	2.182	1.587	1.523	T	1.91535	-0.392352
103	Dichlobenil	1194-65-6	2.865	1.443	1.543	T	1.9234	-0.380402
165	Fosthiazate	98886-44-3	3.832	3.037	1.561	T	2.78189	-1.22089
160	Flutriafol 125 g/L SC formulation	76674-21-0	2.492	1.631	1.587	T	1.96681	-0.379813
300	Thiophanate-methyl	23564-05-8	1.792	1.81	1.626	T	1.96864	-0.342642
1	(S)-Dimethenamid	163515-14-8	2.972	1.361	1.641	T	1.8939	-0.252898
7	2,4-D 2-EHE Selective Weed Killer	1928-43-4	5.609	2.824	1.665	T	2.69465	-1.02965
83	Cycloate	1134-23-2	3.514	0.953	1.68	T	1.65259	0.0274115
70	Chloroneb	2675-77-6	3.011	1.524	1.748	T	1.96829	-0.220285
208	Methyl nonyl ketone	112-12-9	3.716	2.499	1.754	T	2.38027	-0.626268
201	Metconazole (cis/trans isomers)	125116-23-6	3.342	1.734	1.773	T	2.05508	-0.282078
235	Oxamyl	23135-22-0	0.107	2.669	1.773	T	2.24937	-0.47637
146	Fenpyrazamine	473798-59-3	3.676	1.78	1.804	T	2.0926	-0.288604
221	Naphthalene	91-20-3	2.84	1.904	1.807	T	2.07692	-0.269921
283	Tebufenozide	112410-23-8	4.452	1.967	1.816	T	2.2183	-0.4023
16	2-Hydroxyethyl octyl sulfide MGK 874 repellent	3547-33-9	3.072	2.711	1.817	T	2.53254	-0.71554
218	Myclobutanil	88671-89-0	3.583	1.419	1.837	T	1.97532	-0.138321
282	Tebuconazole	107534-96-3	3.342	2.029	1.845	T	2.14155	-0.296545
72	Chlorpropham	101-21-3	3.297	1.762	1.85	T	2.05972	-0.209718
29	Ametryn	834-12-8	1.846	0.909	1.852	T	1.28699	0.565012
211	Metolachlor CGA-51502	51218-45-2	3.164	1.265	1.862	T	1.8593	0.0026969
216	Mitin FF	3567-25-7	6.983	1.742	1.885	T	2.32596	-0.440955
287	Tepraloxydim (BAS 620 00 H)	149979-41-9	3.739	1.665	1.885	T	2.06796	-0.18296
119	Diphenylamine	122-39-4	3.43	2.149	1.886	T	2.18994	-0.303942
158	Fluridone	59756-60-4	4.738	2.04	1.894	T	2.26869	-0.37469
156	Fluometuron	2164-17-2	2.799	1.37	1.895	T	1.88094	0.0140589
181	Iprodione	36734-19-7	2.88	3.139	1.895	T	2.9068	-1.0118
77	Cinnamaldehyde	104-55-2	1.899	1.273	1.898	T	1.65899	0.23901
170	Hexaconazole JF 9445 formulation - test 1	79983-71-4	3.663	2.218	1.917	T	2.23119	-0.314185
259	Prometryn	7287-19-6	2.234	1.113	1.92	T	1.5988	0.321199
145	Fenpropimorph	67564-91-4	4.272	2.106	1.943	T	2.23828	-0.295276
197	Mefenpyr diethyl	135590-91-9	3.444	1.824	1.949	T	2.08644	-0.137438
91	Cyprodinil	121552-61-2	3.406	3.848	1.971	T	3.18005	-1.20905
292	Tetraconazole	112281-77-3	4.243	2.151	1.979	T	2.25034	-0.271342
62	Butylate	2008-41-5	3.372	1.233	1.986	T	1.86196	0.124041
196	MCPA 2-ethylhexyl ester	29450-45-1	4.787	3.048	1.99	T	2.82841	-0.838407
318	Vinclozolin	50471-44-8	3.421	1.894	2.003	T	2.10442	-0.101418
299	Thiodicarb	59669-26-0	2.601	4.118	2.012	T	3.12498	-1.11298
126	Endothall	145-73-3	-0.051	0.758	2.015	T	0.563576	1.45142
233	Oryzalin	19044-88-3	1.777	2.363	2.026	T	2.30922	-0.283223
142	Fenoxaprop-ethyl	66441-23-4	4.604	2.056	2.03	T	2.25776	-0.227758
202	Methamidophos	10265-92-6	1.063	3.735	2.042	T	2.88615	-0.844153
5	1,3 Dichloropropene (Telone soil fumigant)	542-75-6	1.978	3.091	2.051	T	2.94709	-0.896086
311	Trichloromelamine	7673-09-08	1.569	2.282	2.06	T	2.23476	-0.174763
66	Carboxin	5234-68-4	2.62	0.445	2.071	T	0.856734	1.21427
122	Diuron Karmex DF Formulation	330-54-1	3.087	1.443	2.077	T	1.94265	0.134346
117	Diphacinone	82-66-6	4.083	2.277	2.082	T	2.28568	-0.203683
134	Farnesol	4602-84-0	4.398	2.005	2.092	T	2.22202	-0.130022
187	Lactofen	77501-63-4	5.168	2.363	2.096	T	2.4123	-0.316299
51	Boscalid	188425-85-6	4.258	1.809	2.104	T	2.15842	-0.0544219
48	Lonzabac 12	2372-82-9	3.907	3.613	2.122	T	3.06396	-0.941956
280	Strychnine	57-24-9	2.093	1.524	2.163	T	1.87058	0.292424
275	Ryanodine Ryan 50 powder	15662-33-6	-0.67	4.05	2.188	T	2.23663	-0.0486298
155	Flumioxazin	103361-09-7	1.928	1.809	2.188	T	1.98445	0.203548
24	4-Chloro-3-cresol	59-50-7	2.354	1.792	2.192	T	2.01457	0.177434
137	Fenarimol	60168-88-9	4.068	1.688	2.198	T	2.10713	0.0908661
101	Dibromodicyanobutane	35691-65-7	2.546	2.082	2.205	T	2.1338	0.0711976
14	2-Bromo-4'-hydroxyacetophenone (BHAP)	2491-38-5	1.97	1.5	2.219	T	1.83531	0.383692
255	Pinoxaden 100 EC formulation	243973-20-8	3.732	2.291	2.232	T	2.26753	-0.0355343
217	MTI	82633-79-2	0.935	2.077	2.242	T	1.97297	0.269033
256	Piperonyl butoxide	2051-03-06	3.718	2.822	2.274	T	2.62045	-0.346454
204	Methomyl	16752-77-5	1.039	4.266	2.276	T	2.77241	-0.496412
317	Trimethacarb	2686-99-9	2.33	4.031	2.286	T	3.01775	-0.731746
173	Imazalil	35554-44-0	4.134	1.973	2.303	T	2.18616	0.116836
264	Prothioconazole (JAU 6476 Technical)	178928-70-6	2.857	2.458	2.309	T	2.34083	-0.0318334
131	Ethoprop	13194-48-4	4.417	3.753	2.324	T	3.20423	-0.880226
224	Neurolidol	7212-44-4	3.197	2.237	2.324	T	2.21738	0.10662
249	Phenmedipham	13684-63-4	3.784	1.331	2.328	T	1.95727	0.370725
180	Ipconazole	125225-28-7	3.588	2.293	2.339	T	2.2602	0.0787985
59	Bromuconazole (EXP 10064)	116255-48-2	3.664	3.647	2.346	T	3.07491	-0.728914
139	Fenbuconazole	114369-43-6	4.026	2.166	2.351	T	2.23695	0.114051
141	Fenhexamid	126833-17-8	4.608	0.459	2.353	T	1.7794	0.573596
26	Acibenzolar-s-methyl	135158-54-2	2.195	1.86	2.378	T	2.02916	0.348842
95	DBNPA	10222-01-2	0.481	2.449	2.384	T	2.1786	0.205401
298	Thiobencarb	28249-77-6	4.035	3.406	2.39	T	2.9736	-0.583601
120	Dipropyl isocinchomeronate MGK 326 repellent	136-45-8	2.215	1.145	2.4	T	1.62461	0.775387
39	Bendiocarb	22781-23-3	1.912	3.883	2.409	T	2.9538	-0.544805
266	Pyraflufen-ethyl	129630-19-9	4.076	2.735	2.412	T	2.56683	-0.154827
277	Sethoxydim Poast Herbicide formulation	74051-80-2	4.502	2.1	2.436	T	2.25919	0.176808
124	DTEA	36362-09-1	3.819	3.781	2.451	T	3.17042	-0.719423
13	2-Benzyl-4-chlorophenol (Nipacide BCP)	120-32-1	3.636	2.569	2.482	T	2.42332	0.0586819
205	Methoprene	40596-69-8	5.062	2.543	2.488	T	2.49139	-0.00339349
234	Oxadiazon	19666-30-9	4.217	2.814	2.517	T	2.6335	-0.116499
276	Sedaxane SYN524464 (trans + cis isomers)	874967-67-6	4.124	1.745	2.52	T	2.12772	0.39228
182	Irgarol	28159-98-0	2.378	1.679	2.529	T	1.97509	0.55391
28	Aldicarb	116-06-3	1.47	2.666	2.531	T	2.59863	-0.0676283
11	2,4-D Propylene Glycol B.E. Ester	1320-18-9	4.121	2.446	2.548	T	2.3732	0.174802
294	Thiabendazole	148-79-8	2.204	2.812	2.556	T	2.70481	-0.14881
54	Bromadiolone	28772-56-7	7.184	3.342	2.576	T	3.10098	-0.524985
10	2,4-D Isopropyl Ester	2094-11-01	3.324	2.005	2.581	T	2.13255	0.448452
184	Isopropalin	33820-53-0	4.253	3.061	2.586	T	2.80608	-0.220082
45	Bifenazate	149877-41-8	3.824	2.779	2.597	T	2.58932	0.00767601
84	Cyflufenamid 149-F1 metabolite	180409-60-3	4.431	1.457	2.598	T	2.07904	0.51896
262	Propiconazole Tilt 3.6 E	60207-90-1	3.653	2.029	2.605	T	2.16134	0.443661
135	Fenamidone(RPA413255 s- enantiomer)	161326-34-7	3.49	1.507	2.624	T	1.99939	0.624611
272	Quizalofop-ethyl	76578-14-8	4.406	2.003	2.632	T	2.22236	0.409641
301	Tolclofos-methyl	57018-04-9	4.581	0.798	2.64	T	1.83014	0.809856
143	Fenoxycarb	72490-01-8	3.604	2.877	2.66	T	2.66349	-0.003491
105	Dichlorprop (2,4-DP) Weedone formulation	120-36-5	2.845	4.647	2.672	T	3.70036	-1.02836
9	2,4-D Butoxyethanol Ester	1929-73-3	3.732	2.276	2.694	T	2.26067	0.433332
148	Fenthion	55-38-9	3.996	4.729	2.704	T	4.22284	-1.51884
154	Fludioxonil(Maxim 4FS)	131341-86-1	2.393	2.441	2.723	T	2.35076	0.372237
313	Triclopyr butoxyethyl ester (Garlon 4)	64700-56-7	3.781	3.008	2.739	T	2.76212	-0.0231207
30	Aminocarb	2032-59-9	1.779	4.62	2.742	T	3.19166	-0.449663
82	Cyazofamid (400 SC formulation)	120116-88-3	2.038	3.313	2.763	T	3.04208	-0.279084
251	Phosalone	2310-17-0	4.619	2.486	2.766	T	2.432	0.333999
308	Triazamate	112143-82-5	1.76	4.351	2.773	T	2.97366	-0.200662
314	Tridiphane (DOWCO 356)	58138-08-2	4.979	3.108	2.781	T	2.88301	-0.102015
162	Fluxapyroxad	907204-31-3	4.694	1.75	2.796	T	2.19875	0.597254
18	2-Methyl Benzisothiazolone(MBIT)	2527-66-4	1.6	2.254	2.838	T	2.21407	0.623927
199	Metaflumizone 320 I formulation	139968-49-3	6.244	2.296	2.84	T	2.61324	0.226758
25	Acetochlor WF2061 formulation	34256-82-1	3.123	1.574	2.851	T	1.99362	0.857382
61	Butralin	33629-47-9	4.011	3.391	2.902	T	2.96683	-0.0648298
37	Azoxystrobin	131860-33-8	4.093	3.192	2.934	T	2.87616	0.0578371
121	Dithiopyr Dimension formulation	97886-45-8	5.243	1.888	2.941	T	2.30137	0.639628
247	Penthiopyrad 20 SC formulation	183675-82-3	4.902	3.094	2.969	T	2.86736	0.101635
269	Pyridalyl	179101-81-6	6.953	3.135	2.992	T	3.14365	-0.151649
93	Dazomet	533-74-4	0.797	2.692	3.006	T	2.54893	0.45707
157	Fluoxastrobin	361377-29-9	4.565	2.98	3.023	T	2.76949	0.253506
27	Alachlor	15972-60-8	2.987	1.544	3.051	T	1.97369	1.07731
4	1,2-Benzisothiazolin-3-one, 2-butyl	4299-07-04	2.863	3.33	3.094	T	3.0052	0.0887968
260	Propachlor	1918-16-7	2.667	1.487	3.095	T	1.92443	1.17057
64	Carbendazim	10605-21-7	1.259	3.24	3.12	T	3.02777	0.0922285
138	Fenazaquin	120928-09-8	4.549	4.738	3.154	T	4.30776	-1.15376
239	Oxyfluorfen	42874-03-3	5.458	3.655	3.16	T	3.30098	-0.140976
71	Chlorophacinone	3691-35-8	4.736	2.944	3.172	T	2.75417	0.417827
214	MGK-264	113-48-4	3.006	2.078	3.213	T	2.14411	1.06889
209	Methylisothiazolinone (Kathon OM formulation)	2682-20-4	0.447	2.806	3.216	T	2.57166	0.644343
41	Benomyl 50WP formulation	17804-35-2	2.572	3.329	3.232	T	3.02552	0.206481
38	BCDM Hydantoin, 1-bromo-3-chloro-5,5-dimethyl	16079-88-2	1.493	2.65	3.237	T	2.58276	0.654242
94	DBDMH Glybrom formulation	77-48-5	1.649	2.532	3.252	T	2.46521	0.786786
43	Benzyl bromoacetate	5437-45-6	2.125	2.998	3.26	T	2.87313	0.38687
33	Anilazine	101-05-3	3.575	2.463	3.294	T	2.35124	0.942761
107	Diclofop-methyl	51338-27-3	4.726	3.171	3.303	T	2.90132	0.401675
244	Pendimethalin	40487-42-1	3.72	3.002	3.309	T	2.75825	0.550748
63	Cadusafos	95465-99-9	5.194	5.172	3.311	T	4.55782	-1.24682
220	Naled	300-76-5	3.651	6.104	3.467	T	4.15309	-0.686086
261	Propargite	2312-35-8	4.517	3.675	3.473	T	3.15353	0.319471
252	Phosmet	732-11-6	2.874	4.753	3.48	T	3.81377	-0.333771
113	Diiodomethyl p-tolyl sulfone (Amical 48)	20018-09-1	2.922	3.774	3.511	T	3.09349	0.417509
100	Diazinon	333-41-5	3.968	5.766	3.529	T	4.34699	-0.817988
246	Pentachlorophenol	87-86-5	4.659	2.295	3.55	T	2.34152	1.20848
67	Chlorethoxyfos	54593-83-8	4.619	5.914	3.577	T	4.69767	-1.12067
58	Bromoxynil octanoate	1689-99-2	5.349	3.549	3.605	T	3.21513	0.389871
20	3-Iodo-2-propynyl butyl carbamate (IPBC)	55406-53-6	1.909	3.245	3.623	T	3.0246	0.598403
136	Fenamiphos Nemacur 3 formulation	22224-92-6	4.238	5.368	3.624	T	4.4325	-0.808503
231	Octhilinone	26530-20-1	2.576	3.3	3.657	T	3.01502	0.64198
34	Aspon (Ortho Sod-Cancelled in U.S.)	3244-90-4	5.924	5.758	3.697	T	4.99683	-1.29983
2	1,2-Benzenedicarboxaldehyde	643-79-8	1.312	3.188	3.827	T	3.01144	0.81556
177	Imiprothrin (Pralle)	72963-72-5	1.623	3.795	3.923	T	2.94441	0.978588
55	Bromonitrostyrene	7166-19-0	2.657	3.978	3.927	T	3.09419	0.832808
128	Ethalfluralin Sonalan EC formulation	55283-68-6	3.924	4.265	3.955	T	3.80243	0.152566
49	Bis (trichloromethyl) sulfone	3064-70-8	3.057	3.24	4.016	T	2.94879	1.06721
112	Difethialone	104653-34-1	8.259	5.089	4.024	T	4.21685	-0.192847
302	Tolyfluanid	731-27-1	3.314	3.262	4.064	T	2.93746	1.12654
281	TCMTB	21564-17-0	3.56	4.015	4.074	T	3.36398	0.710024
163	Fonofos	944-22-9	4.528	5.082	4.09	T	4.40148	-0.311479
225	Niclosamide	1420-04-8	3.86	3.214	4.1	T	2.88646	1.21354
153	Fluazinam	79622-59-6	5.986	3.412	4.111	T	3.22966	0.88134
150	Fipronil MB 46136 metabolite	120068-37-3	4.877	4.178	4.149	T	3.86745	0.281549
284	Tebufenpyrad	119168-77-3	3.863	3.919	4.273	T	3.31087	0.962125
185	Kepone (Cancelled in U.S.)	143-50-0	4.823	3.276	4.329	T	2.9717	1.3573
178	Indoxacarb IN-MP819	173584-44-6	4.093	3.916	4.342	T	3.33996	1.00204
215	Mirex (Cancelled in U.S.)	2385-85-5	7.664	2.442	4.375	T	3.94415	0.430852
74	Chlorpyrifos methyl	5598-13-0	4.321	5.463	4.408	T	4.47019	-0.0621913
52	Brodifacoum	56073-10-0	7.79	2.728	4.418	T	3.93413	0.483871
250	Phenthoate (Cidial)	2597-03-07	3.924	5.227	4.426	T	4.36457	0.0614256
116	Dinocap	39300-45-3	5.058	4.938	4.448	T	4.45665	-0.00864624
203	Methidathion	950-37-8	1.904	4.674	4.48	T	3.27834	1.20166
125	d-trans-Allethrin	584-79-2	4.002	4.531	4.494	T	4.11024	0.383761
36	Azinphos-methyl	86-50-0	2.382	5.448	4.557	T	4.26063	0.296367
289	Terbufos	13071-79-9	4.889	5.969	4.579	T	4.84329	-0.264286
73	Chlorpyrifos	2921-88-2	5.101	6.545	4.694	T	5.42373	-0.729727
68	Chlorfenapyr	122453-73-0	5.455	4.718	4.739	T	4.55524	0.183759
265	Pyraclostrobin	175013-18-0	4.239	4.393	4.796	T	4.03779	0.758207
267	Pyrethrins	8003-34-7	3.711	4.507	4.864	T	4.00948	0.854516
97	DDT (Cancelled in U.S.)	50-29-3	6.496	4.878	4.937	T	4.88886	0.0481362
309	Tributyltin fluoride(TBTF)	1983-10-04	5.302	6.096	4.959	T	5.06628	-0.107285
22	4,5-Dichloro-2-n-octyl-3(2H)-isothiazolone	64359-81-5	3.709	4.733	5.019	T	4.1634	0.855596
310	Tributyltin oxide	56-35-9	9.695	5.553	5.027	T	4.93273	0.0942673
144	Fenpropathrin	39515-41-8	5.269	5.819	5.182	T	4.90957	0.272429
248	Permethrin 3.2 EC	52645-53-1	6.113	6.414	5.27	T	5.66855	-0.398548
274	Rotenone	83-79-4	3.703	5.028	5.317	T	4.292	1.025
303	Toxaphene (Cancelled in U.S.)	8001-35-2	6.073	4.615	5.359	T	4.80035	0.558648
123	D-Phenothrin (Sumithrin)	26002-80-2	5.761	4.901	5.398	T	4.67606	0.72194
130	Ethofenprox	80844-07-1	6.372	5.82	5.43	T	5.08636	0.34364
87	Cyhexatin	13121-70-5	5.927	6.355	5.475	T	5.52466	-0.0496604
210	Metofluthrin	240494-70-6	4.281	4.885	5.478	T	4.31727	1.16073
268	Pyridaben	96489-71-3	5.242	5.838	5.705	T	4.9105	0.794496
47	Bioresmethrin Bis (3-aminopropyl)dodecylamine)	28434-01-7	5.152	5.626	5.737	T	4.79216	0.944839
140	Fenbutatin oxide	13356-08-6	16.761	4.531	5.792	T	5.792	0
147	Fenpyroximate FujiMite 5EC	134098-61-6	5.027	5.421	5.854	T	4.65036	1.20364
273	Resmethrin	10453-86-8	5.152	6.187	6.082	T	5.0775	1.0045
85	Cyfluthrin (Tempo 2EC Formulation)	68359-37-5	6.317	7.24	6.168	T	6.36143	-0.193428
149	Fenvalerate	51630-58-1	6.68	6.924	6.208	T	6.31387	-0.105868
188	Lambda-Cyhalothrin	91465-08-6	6.544	7.051	6.374	T	6.3431	0.0309038
127	Esfenvalerate	66230-04-4	6.68	6.447	6.778	T	5.91765	0.860348
167	Gamma cyhalothrin	76703-62-3	6.544	7	6.796	T	6.32803	0.467973
286	Tefluthrin	79538-32-2	5.552	6.777	6.844	T	5.9266	0.917397
236	Oxazolidine E	7747-35-5	0.413	0.533	-0.188	V	0.508824	-0.696824
92	Daminozide	1596-84-5	-0.556	0.211	0.031	V	0.244556	-0.213556
293	Tetrahydro-2(nitromethylene)-2H-1, 3-thiazine	58842-20-9	0.788	0.675	0.136	V	0.687654	-0.551654
171	Hexazinone	51235-04-2	0.513	0.473	0.236	V	0.49221	-0.25621
228	N-methylneodecanamide (MNDA)	105726-67-8	2.729	0.154	0.411	V	0.654727	-0.243727
118	Diphenamid	957-51-7	2.907	0.616	0.601	V	1.09687	-0.495872
213	Metribuzin	21087-64-9	0.372	1.71	0.708	V	1.41038	-0.702376
53	Bromacil	314-40-9	1.097	0.334	0.864	V	0.519132	0.344868
133	Ethyl N,N-dipropylthiocarbamate (EPTC)	759-94-4	2.982	1.128	0.977	V	1.73673	-0.75973
241	Paclobutrazol	76738-62-0	3.122	0.947	1.024	V	1.57446	-0.550458
200	Metalaxyl Ridomil 2E-G	57837-19-1	1.844	1.349	1.181	V	1.70442	-0.523422
159	Flurprimidol	56425-91-3	3.267	1.482	1.295	V	1.97256	-0.67756
81	Cyanazine	21725-46-2	1.671	0.758	1.427	V	1.06015	0.366855
166	Furfural	2098-01-01	1.092	0.673	1.497	V	0.780356	0.716644
35	Atrazine	1912-24-9	1.777	1.495	1.61	V	1.79139	-0.181393
75	Chlorthal dimethyl (DCPA or Dacthal)	1861-32-1	3.873	1.134	1.702	V	1.8593	-0.157303
232	Ortho-phenyl phenol	90-43-7	3.059	1.831	1.792	V	2.06516	-0.273156
290	Terbuthylazine	5915-41-3	2.167	1.035	1.83	V	1.50598	0.324018
305	Triadimefon	43121-43-3	3.124	2.23	1.855	V	2.21197	-0.35697
152	Fluazifop-butyl (PP009)	69806-50-4	5.003	1.804	1.893	V	2.25187	-0.358865
191	Linuron	330-55-2	3.019	3.317	1.907	V	2.9871	-1.0801
195	Mandipropamid	374726-62-2	3.41	1.764	1.971	V	2.06786	-0.0968577
226	Nitrapyrin	1929-82-4	3.562	2.021	2.002	V	2.1524	-0.150404
114	Dimethenamid	87674-68-8	2.972	1.236	2.026	V	1.81891	0.207092
296	Thiazopyr	117718-60-2	4.517	1.813	2.067	V	2.19037	-0.123367
12	2,4-DB Acid	94-82-6	3.237	0.993	2.095	V	1.64481	0.450186
50	Bitertanol	55179-31-2	3.93	1.856	2.186	V	2.13533	0.0506742
44	Bethoxazin BTCN metabolite (Canceled in U.S.)	163269-30-5	2.94	2.196	2.204	V	2.19199	0.0120121
99	Desmedipham	13684-56-5	3.866	2.203	2.247	V	2.23872	0.00828327
3	1,2-Benzisothiazolin-3-one	2634-33-5	1.108	2.138	2.304	V	2.06189	0.242111
96	DCDMH (Dantochlor Formulation)	118-52-5	1.337	2.622	2.335	V	2.54781	-0.212806
69	Chlorflurenol methyl ester	37339-61-0	2.729	1.564	2.374	V	1.96129	0.412711
307	Triallate	2303-17-5	4.844	3.525	2.405	V	3.10808	-0.703082
291	Terbutryn	886-50-0	2.236	1.958	2.469	V	2.07095	0.398051
238	Oxydemeton-methyl	301-12-2	2.487	3.187	2.528	V	2.96936	-0.441356
108	Dicloran (DCNA)	99-30-9	2.484	2	2.568	V	2.09784	0.470161
32	Amitraz	33089-61-1	4.872	1.939	2.598	V	2.26215	0.335853
23	4-Chloro-3,5-xylenol (Ottasept))	88-04-0	2.662	1.763	2.639	V	2.02383	0.615166
111	Difenoconazole	119446-68-3	4.666	2.722	2.7	V	2.59062	0.109377
42	Bensulide	741-58-2	4.423	2.836	2.742	V	2.66063	0.0813736
65	Carbofuran	1563-66-2	2.118	3.882	2.786	V	2.98577	-0.19977
270	Pyriproxyfen	95737-68-1	4.72	2.905	2.854	V	2.72574	0.128255
245	Pentachloronitrobenzene (PCNB)	82-68-8	4.862	2.584	2.979	V	2.50625	0.47275
271	Quinoxyfen	124495-18-7	5.473	3.53	3.057	V	3.22806	-0.171063
207	Methyl isothiocyanate	556-61-6	0.719	2.983	3.155	V	2.82851	0.326493
186	Kresoxim methyl	143390-89-0	2.611	2.975	3.217	V	2.80945	0.407551
240	Oxythioquinox	2439-01-02	2.575	3.291	3.263	V	3.01164	0.251363
106	Dichlorvos in Muscalure Z-9 formulation	62-73-7	2.68	2.311	3.344	V	2.2513	1.0927
172	Hydramethylnon	67485-29-4	6.382	2.637	3.518	V	2.80247	0.715534
40	Benfluralin Balan EC formulation	1861-40-1	4.148	2.186	3.617	V	2.25444	1.36256
254	Picoxystrobin	117428-22-5	3.84	4.185	3.72	V	3.66543	0.0545659
109	Dienochlor	2227-17-0	7.726	2.597	3.977	V	3.98659	-0.00959251
57	Bromoxynil butyrate	3861-41-4	3.789	3.239	4.078	V	2.90032	1.17768
258	Profenofos	41198-08-7	5.769	5.604	4.25	V	4.89889	-0.648886
257	Prallethrin	23031-36-9	3.449	4.685	4.399	V	4.04873	0.350274
315	Trifloxystrobin	141517-21-7	4.17	4.208	4.465	V	3.77965	0.685349
183	Isazophos methyl Triumph 4E formulation	42509-83-1	2.791	5.113	4.652	V	4.09469	0.557312
193	Malathion	121-75-5	2.505	5.519	4.906	V	4.26938	0.636616
230	OBPA	58-36-6	2.826	5.02	5.157	V	4.02722	1.12978
161	Fluvalinate	69409-94-5	7.396	6.099	5.359	V	5.68255	-0.323554
304	Tralomethrin	66841-25-6	7.461	7.232	5.619	V	6.39179	-0.772791
86	Cyhalothrin	68085-85-8	6.544	6.073	5.921	V	5.37921	0.541793
89	Cyphenothrin	39515-40-7	5.825	5.941	6.043	V	5.09404	0.948964
98	Deltamethrin	52918-63-5	6.49	6.662	6.306	V	6.09596	0.210044

## Sheet: Table S2-CaseStudy-2
Input data (italic fonts) taken from [1] and predictions of the KwLPR model
S.No.	Chemical name	CAS No.	LogP	pEC50 (mM) (Daphnia magna)	Observed pLC50 (mM)	Set(T/V)	Predicted pLC50 (mM)	Residuals
178	Maleic hydrazide	123-33-1	-1.901	0.018	-1.16	T	-0.288521	-0.871479
85	Daminozide	1596-84-5	-0.556	0.211	-0.42	T	0.176569	-0.596569
15	2-EEEBC (Debacarb)	62732-91-6	1.683	-0.964	-0.38	T	-0.0792951	-0.300705
76	Cyanamide (Alzodef)	420-04-2	-0.574	0.798	-0.32	T	0.349292	-0.669292
165	Imazamethabenz	81405-85-8	2.073	0.117	-0.16	T	0.730275	-0.890275
166	Imazaquin	81335-37-7	2.224	0.046	-0.13	T	0.702094	-0.832094
236	Proprionic acid	2079-09-04	0.481	0.514	-0.06	T	0.496312	-0.556312
161	Hexazinone	51235-04-2	0.513	0.473	0.03	T	0.49037	-0.46037
208	Oxazolidine E	7747-35-5	0.413	0.533	0.04	T	0.483539	-0.443539
16	2-Hydroxyacetophenone	118-93-4	0.862	0.456	0.07	T	0.59738	-0.52738
7	2,4-D Acid	94-75-7	2.457	0.947	0.09	T	1.37053	-1.28053
122	Ethephon	16672-87-0	0.403	0.659	0.1	T	0.530013	-0.430013
19	3,5 Dimethyl-1-(hydroxymethyl)pyrazole	85264-33-1	0.45	0.6	0.21	T	0.520513	-0.310513
96	Dicamba	1918-00-9	2.7	0.3	0.21	T	0.949843	-0.739843
21	4,4-Dimethyloxazolidine	51200-87-4	0.342	0.352	0.23	T	0.402995	-0.172995
287	Triclopyr acid	55335-06-3	2.505	0.286	0.24	T	0.91341	-0.67341
201	N-methylneodecanamide (MNDA)	105726-67-8	2.729	0.154	0.31	T	0.843021	-0.533021
262	Terbacil	5902-51-2	0.772	0.523	0.32	T	0.595656	-0.275656
259	Tebuthiuron	34014-18-1	1.611	-0.114	0.33	T	0.512542	-0.182542
185	Methyl chloroform	71-55-6	2.377	1.076	0.36	T	1.42789	-1.06789
73	Chromic acid	7738-94-5	-1.354	2.191	0.43	T	0.940141	-0.510141
294	Warfarin	81-81-2	3.61	0.644	0.55	T	1.35941	-0.809407
111	Diphenamid	957-51-7	2.907	0.616	0.57	T	1.22143	-0.651425
158	Glyphosate N-(phosphonomethyl)glycine	1071-83-6	-1.204	0.101	0.58	T	-0.028227	0.608227
27	Aldoxycarb	1646-88-4	0.151	2.9	0.62	T	2.02735	-1.40735
261	Tepraloxydim (BAS 620 00 H)	149979-41-9	3.739	1.665	0.64	T	1.91993	-1.27993
18	2-Hydroxypropyl methanethiosulfonate(HPMTS)	30388-01-3	0.06	1.152	0.65	T	0.671129	-0.0211289
159	Grotan	4719-04-04	-2.245	0.924	0.75	T	0.388273	0.361727
276	Tolylfluanid DMST metabolite	66840-71-9	1.213	0.838	0.75	T	0.957522	-0.207522
293	Vinclozolin	50471-44-8	3.421	1.894	0.78	T	1.94	-1.16
81	Cymoxanil	57966-95-7	-0.642	2.394	0.84	T	1.42533	-0.585333
75	Clomazone	81777-89-1	2.64	1.664	0.85	T	1.70884	-0.858837
242	Pyrimethanil (radiolabeled)	53112-28-0	2.837	1.817	0.88	T	1.79593	-0.915935
196	Naphthaleneacetic acid	86-87-3	2.467	0.015	0.9	T	0.711352	0.188648
157	Glutaraldehyde	111-30-8	0.554	2.125	0.91	T	1.79546	-0.885457
148	Flutriafol 125 g/L SC formulation	76674-21-0	2.492	1.631	0.96	T	1.68087	-0.720874
209	Oxycarboxin	5259-88-1	1.302	0.588	0.98	T	0.836442	0.143558
270	Thiacloprid	111988-49-9	2.121	1.05	1	T	1.37329	-0.373292
180	Metalaxyl Ridomil 2E-G	57837-19-1	1.844	1.349	1.02	T	1.4826	-0.462599
77	Cyanazine	21725-46-2	1.671	0.758	1.03	T	1.0814	-0.0513977
53	Bromoxynil AXF 1240 formulation	1689-84-5	2.789	0.573	1.08	T	1.17271	-0.0927085
250	Simazine	122-34-9	1.389	2.263	1.1	T	2.00695	-0.906946
126	Ethyl N,N-dipropylthiocarbamate (EPTC)	759-94-4	2.982	1.128	1.13	T	1.53728	-0.407282
83	Cyproconazole	94361-06-5	2.865	1.05	1.14	T	1.48307	-0.343071
269	Thiabendazole	148-79-8	2.204	2.812	1.16	T	2.39176	-1.23176
155	Furfural	2098-01-01	1.092	0.673	1.22	T	0.800934	0.419066
70	Chlorothalonil(Degradate)	1897-45-6	4.044	1.01	1.22	T	1.68592	-0.465916
184	Methyl anthralinate	134-20-3	1.055	0.919	1.22	T	0.940684	0.279316
144	Fluometuron	2164-17-2	2.799	1.37	1.24	T	1.61355	-0.373554
291	Triforine	26644-46-2	1.489	1.191	1.25	T	1.30657	-0.0565693
33	Azadirachtin	108168-76-9	0.942	1.889	1.29	T	1.69723	-0.407228
280	Triadimenol	55219-65-3	2.916	2.073	1.3	T	1.93491	-0.634912
147	Flurprimidol	56425-91-3	3.267	1.482	1.31	T	1.72939	-0.419391
274	Thiophanate-methyl	23564-05-8	1.792	1.81	1.32	T	1.71867	-0.398668
197	Napropamide	15299-99-7	3.476	1.278	1.35	T	1.68738	-0.337376
232	Prometryn	7287-19-6	2.234	1.113	1.38	T	1.42534	-0.0453416
216	Pebulate	1114-71-2	3.372	1.474	1.41	T	1.74689	-0.336886
248	Ryanodine Ryan 50 powder	15662-33-6	-0.67	4.05	1.43	T	1.81755	-0.387548
175	Linuron	330-55-2	3.019	3.317	1.43	T	2.72636	-1.29636
1	(S)-Dimethenamid	163515-14-8	2.972	1.361	1.44	T	1.63384	-0.193837
153	Forchlorfenuron	68157-60-8	3.379	1.67	1.45	T	1.82842	-0.378423
279	Triadimefon	43121-43-3	3.124	2.23	1.47	T	2.06392	-0.593917
4	1,3 Dichloropropene (Telone soil fumigant)	542-75-6	1.978	3.091	1.48	T	2.54808	-1.06808
264	Terbuthylazine	5915-41-3	2.167	1.035	1.49	T	1.37313	0.11687
71	Chlorpropham	101-21-3	3.297	1.762	1.5	T	1.85016	-0.350157
32	Atrazine	1912-24-9	1.777	1.495	1.51	T	1.54902	-0.0390214
11	2,4-DB Acid	94-82-6	3.237	0.993	1.52	T	1.51018	0.00982066
207	Oxamyl	23135-22-0	0.107	2.669	1.59	T	1.91254	-0.322544
194	Naphthalene	91-20-3	2.84	1.904	1.6	T	1.83642	-0.236418
67	Chloroneb	2675-77-6	3.011	1.524	1.63	T	1.70215	-0.0721544
119	Endothall	145-73-3	-0.051	0.758	1.64	T	0.444887	1.19511
154	Fosthiazate	98886-44-3	3.832	3.037	1.64	T	2.66111	-1.02111
110	Diphacinone	82-66-6	4.083	2.277	1.65	T	2.32315	-0.673145
93	Desmedipham	13684-56-5	3.866	2.203	1.7	T	2.2256	-0.525599
146	Fluridone	59756-60-4	4.738	2.04	1.71	T	2.41083	-0.700828
191	Mexacarbate (Zectran)	315-18-4	2.088	3.734	1.71	T	2.79786	-1.08786
285	Trichloromelamine	7673-09-08	1.569	2.282	1.71	T	2.02285	-0.312852
243	Pyriproxyfen	95737-68-1	4.72	2.905	1.74	T	2.70818	-0.968182
108	Dinitramine	29091-05-2	2.95	2.394	1.75	T	2.14551	-0.395507
204	Ortho-phenyl phenol	90-43-7	3.059	1.831	1.76	T	1.83536	-0.0753612
28	Ametryn	834-12-8	1.846	0.909	1.79	T	1.23069	0.559309
292	Trimethacarb	2686-99-9	2.33	4.031	1.81	T	2.95918	-1.14918
95	Dibromodicyanobutane	35691-65-7	2.546	2.082	1.81	T	1.89974	-0.0897375
17	2-Hydroxyethyl octyl sulfide MGK 874 repellent	3547-33-9	3.072	2.711	1.83	T	2.38551	-0.555511
199	Nitrapyrin	1929-82-4	3.562	2.021	1.83	T	2.04163	-0.211629
164	Imazalil	35554-44-0	4.134	1.973	1.87	T	2.19364	-0.323639
221	Phenmedipham	13684-63-4	3.784	1.331	1.88	T	1.78319	0.0968109
195	Naphthaleneacetate acid ethyl ester	2122-70-5	2.945	0.954	1.9	T	1.44443	0.45557
187	Methyl nonyl ketone	112-12-9	3.716	2.499	1.91	T	2.35742	-0.447423
115	Diuron Karmex DF Formulation	330-54-1	3.087	1.443	1.92	T	1.68304	0.236964
228	Piperonyl butoxide	2051-03-06	3.718	2.822	1.93	T	2.5392	-0.609202
89	DCDMH (Dantochlor Formulation)	118-52-5	1.337	2.622	1.93	T	2.24484	-0.314844
134	Fenhexamid	126833-17-8	4.608	0.459	1.95	T	1.51774	0.432259
168	Iprodione	36734-19-7	2.88	3.139	1.95	T	2.62297	-0.672968
57	Bromuconazole (EXP 10064)	116255-48-2	3.664	3.647	1.95	T	3.01127	-1.06127
251	S-Metolachlor	87392-12-9	3.164	1.038	1.95	T	1.52168	0.428319
14	2-Bromo-4'-hydroxyacetophenone (BHAP)	2491-38-5	1.97	1.5	1.96	T	1.57514	0.384857
169	Irgarol	28159-98-0	2.378	1.679	1.99	T	1.69085	0.299155
179	MCPA 2-ethylhexyl ester	29450-45-1	4.787	3.048	1.99	T	2.78662	-0.796617
266	Tetraconazole	112281-77-3	4.243	2.151	1.99	T	2.30883	-0.318835
84	Cyprodinil	121552-61-2	3.406	3.848	2.01	T	3.12698	-1.11698
124	Ethofumesate	26225-79-6	2.058	0.651	2.06	T	1.11132	0.948678
192	MGK-264	113-48-4	3.006	2.078	2.06	T	1.95168	0.108322
257	Tebufenozide	112410-23-8	4.452	1.967	2.07	T	2.29765	-0.227648
193	Myclobutanil	88671-89-0	3.583	1.419	2.08	T	1.77111	0.30889
239	Pyraflufen-ethyl	129630-19-9	4.076	2.735	2.1	T	2.5455	-0.445497
66	Chlorflurenol methyl ester	37339-61-0	2.729	1.564	2.11	T	1.67949	0.430507
25	Acibenzolar-s-methyl	135158-54-2	2.195	1.86	2.12	T	1.76222	0.357782
42	Bethoxazin BTCN metabolite (Canceled in U.S.)	163269-30-5	2.94	2.196	2.16	T	2.01171	0.148293
51	Bromadiolone	28772-56-7	7.184	3.342	2.25	T	2.98432	-0.734322
88	DBNPA	10222-01-2	0.481	2.449	2.27	T	1.96119	0.308812
101	Dicloran (DCNA)	99-30-9	2.484	2	2.28	T	1.84983	0.43017
63	Carboxin	5234-68-4	2.62	0.445	2.29	T	1.05165	1.23835
183	Methoprene	40596-69-8	5.062	2.543	2.31	T	2.61941	-0.309408
210	Oxydemeton-methyl	301-12-2	2.487	3.187	2.31	T	2.61883	-0.308827
24	Acetochlor WF2061 formulation	34256-82-1	3.123	1.574	2.32	T	1.73945	0.58055
173	Lactofen	77501-63-4	5.168	2.363	2.34	T	2.58573	-0.245727
235	Propiconazole Tilt 3.6 E	60207-90-1	3.653	2.029	2.42	T	2.07105	0.348953
99	Dichlorvos in Muscalure Z-9 formulation	62-73-7	2.68	2.311	2.43	T	2.05577	0.37423
98	Dichlorprop (2,4-DP) Weedone formulation	120-36-5	2.845	4.647	2.45	T	3.65822	-1.20822
2	1,2-Benzisothiazolin-3-one	2634-33-5	1.108	2.138	2.45	T	1.90197	0.548028
59	Butralin	33629-47-9	4.011	3.391	2.47	T	2.87534	-0.405343
273	Thiodicarb	59669-26-0	2.601	4.118	2.47	T	3.09706	-0.627059
117	DTEA	36362-09-1	3.819	3.781	2.49	T	3.15306	-0.66306
150	Fluxapyroxad	907204-31-3	4.694	1.75	2.52	T	2.30048	0.219516
143	Fludioxonil(Maxim 4FS)	131341-86-1	2.393	2.441	2.53	T	2.13076	0.399236
62	Carbofuran	1563-66-2	2.118	3.882	2.53	T	2.84891	-0.318906
35	Azoxystrobin	131860-33-8	4.093	3.192	2.56	T	2.76826	-0.208256
130	Fenarimol	60168-88-9	4.068	1.688	2.57	T	2.03898	0.531025
206	Oxadiazon	19666-30-9	4.217	2.814	2.59	T	2.60149	-0.0114889
12	2,4-DP 2-Butoxyethyl Ester Weedone formula	53404-31-2	4.121	4.729	2.61	T	4.01181	-1.40181
136	Fenoxycarb	72490-01-8	3.604	2.877	2.61	T	2.55402	0.0559814
128	Fenamidone(RPA413255 s-enantiomer)	161326-34-7	3.49	1.507	2.62	T	1.786	0.833995
282	Triazamate	112143-82-5	1.76	4.351	2.63	T	2.96135	-0.331351
252	Strychnine	57-24-9	2.093	1.524	2.64	T	1.59913	1.04087
182	Methomyl	16752-77-5	1.039	4.266	2.64	T	2.75516	-0.115161
272	Thiobencarb	28249-77-6	4.035	3.406	2.66	T	2.88834	-0.228337
37	Bendiocarb	22781-23-3	1.912	3.883	2.68	T	2.81544	-0.135438
40	Bensulide	741-58-2	4.423	2.836	2.69	T	2.63844	0.0515612
132	Fenbuconazole	114369-43-6	4.026	2.166	2.7	T	2.25216	0.447844
43	Bifenazate	149877-41-8	3.824	2.779	2.71	T	2.53112	0.178883
86	Dazomet	533-74-4	0.797	2.692	2.73	T	2.18242	0.547576
68	Chlorophacinone	3691-35-8	4.736	2.944	2.73	T	2.72812	0.00188391
105	Diiodomethyl p-tolyl sulfone (Amical 48)	20018-09-1	2.922	3.774	2.75	T	2.96578	-0.215783
112	Dipropyl isocinchomeronate MGK 326 repellent	136-45-8	2.215	1.145	2.76	T	1.43861	1.32139
186	Methyl isothiocyanate	556-61-6	0.719	2.983	2.79	T	2.29526	0.49474
172	Kresoxim methyl	143390-89-0	2.611	2.975	2.8	T	2.51178	0.288224
162	Hexythiazox PT-1-9	78587-05-0	4.981	1.652	2.82	T	2.36909	0.450912
13	2-Benzyl-4-chlorophenol (Nipacide BCP)	120-32-1	3.636	2.569	2.82	T	2.38341	0.436594
36	BCDM Hydantoin, 1-bromo-3-chloro-5,5-dimethyl	16079-88-2	1.493	2.65	2.83	T	2.27354	0.556461
141	Fluazifop-butyl (PP009)	69806-50-4	5.003	1.804	2.86	T	2.42091	0.439086
102	Dienochlor	2227-17-0	7.726	2.597	2.9	T	3.14243	-0.242426
245	Quizalofop-ethyl	76578-14-8	4.406	2.003	2.91	T	2.29686	0.613145
9	2,4-D Isopropyl Ester	2094-11-01	3.324	2.005	2.93	T	1.97384	0.956156
114	Dithiopyr Dimension formulation	97886-45-8	5.243	1.888	2.93	T	2.50436	0.425636
29	Amitraz	33089-61-1	4.872	1.939	2.94	T	2.41913	0.520874
30	Anilazine	101-05-3	3.575	2.463	2.94	T	2.30646	0.633541
254	Sulfotepp	3689-24-5	4.364	5.11	2.95	T	4.3007	-1.3507
60	Butylate	2008-41-5	3.372	1.233	2.99	T	1.64762	1.34238
288	Triclopyr butoxyethyl ester (Garlon 4)	64700-56-7	3.781	3.008	3	T	2.64127	0.358728
87	DBDMH Glybrom formulation	77-48-5	1.649	2.532	3.03	T	2.19925	0.830751
39	Benomyl 50WP formulation	17804-35-2	2.572	3.329	3.04	T	2.69232	0.347675
286	Trichloro-s-triazinetrione	87-90-1	-0.823	3.136	3.07	T	1.95299	1.11701
135	Fenoxaprop-ethyl	66441-23-4	4.604	2.056	3.07	T	2.37778	0.692219
20	3-Iodo-2-propynyl butyl carbamate (IPBC)	55406-53-6	1.909	3.245	3.1	T	2.61728	0.48272
217	Pendimethalin	40487-42-1	3.72	3.002	3.15	T	2.63171	0.518285
234	Propetamphos	31218-83-4	2.722	4.931	3.17	T	3.88821	-0.718213
61	Cadusafos	95465-99-9	5.194	5.172	3.2	T	4.50804	-1.30804
211	Oxyfluorfen	42874-03-3	5.458	3.655	3.26	T	3.39912	-0.13912
198	Niclosamide	1420-04-8	3.86	3.214	3.33	T	2.75422	0.575784
100	Diclofop-methyl	51338-27-3	4.726	3.171	3.36	T	2.84465	0.515352
218	Pentachloronitrobenzene (PCNB)	82-68-8	4.862	2.584	3.47	T	2.60345	0.866551
26	Aldicarb	116-06-3	1.47	2.666	3.48	T	2.28238	1.19762
258	Tebufenpyrad	119168-77-3	3.863	3.919	3.56	T	3.29365	0.266349
69	Chloropicrin	2076-06-02	1.591	3.137	3.57	T	2.55227	1.01773
31	Aspon (Ortho Sod-Cancelled in U.S.)	3244-90-4	5.924	5.758	3.58	T	5.02358	-1.44358
49	Brodifacoum	56073-10-0	7.79	2.728	3.64	T	3.12397	0.516031
167	Imiprothrin (Pralle)	72963-72-5	1.623	3.795	3.66	T	2.76326	0.896744
226	Picoxystrobin	117428-22-5	3.84	4.185	3.68	T	3.54686	0.133142
38	Benfluralin Balan EC formulation	1861-40-1	4.148	2.186	3.71	T	2.29725	1.41275
47	Bis (trichloromethyl) sulfone	3064-70-8	3.057	3.24	3.72	T	2.69042	1.02958
151	Folpet	133-07-3	3.259	2.735	3.8	T	2.42603	1.37397
171	Kepone (Cancelled in U.S.)	143-50-0	4.823	3.276	3.83	T	2.92807	0.901933
56	Bromoxynil octanoate	1689-99-2	5.349	3.549	3.84	T	3.27201	0.567991
212	Oxythioquinox	2439-01-02	2.575	3.291	3.85	T	2.67489	1.17511
104	Difethialone	104653-34-1	8.259	5.089	3.86	T	4.35908	-0.499081
223	Phosalone	2310-17-0	4.619	2.486	3.87	T	2.53041	1.33959
290	Trifloxystrobin	141517-21-7	4.17	4.208	3.88	T	3.646	0.234003
54	Bromoxynil butyrate	3861-41-4	3.789	3.239	3.89	T	2.76021	1.12979
142	Fluazinam	79622-59-6	5.986	3.412	3.95	T	3.29634	0.653663
121	Ethalfluralin Sonalan EC formulation	55283-68-6	3.924	4.265	4.02	T	3.64001	0.379993
233	Propargite	2312-35-8	4.517	3.675	4.05	T	3.18953	0.860468
52	Bromonitrostyrene	7166-19-0	2.657	3.978	4.13	T	3.02419	1.10581
55	Bromoxynil heptanoate	56634-95-8	4.959	4.099	4.13	T	3.73175	0.39825
229	Prallethrin	23031-36-9	3.449	4.685	4.14	T	3.85782	0.282176
224	Phosmet	732-11-6	2.874	4.753	4.16	T	3.76578	0.394215
215	Parathion 8E Formulation	56-38-2	3.654	4.987	4.21	T	4.09817	0.111834
109	Dinocap	39300-45-3	5.058	4.938	4.26	T	4.32575	-0.0657535
230	Profenofos	41198-08-7	5.769	5.604	4.29	T	4.8972	-0.607202
22	4,5-Dichloro-2-n-octyl-3(2H)-isothiazolone	64359-81-5	3.709	4.733	4.3	T	3.94309	0.356912
268	Tetramethrin	7696-12-0	2.965	3.867	4.32	T	3.03638	1.28362
116	D-Phenothrin (Sumithrin)	26002-80-2	5.761	4.901	4.35	T	4.54216	-0.192161
255	TCMTB	21564-17-0	3.56	4.015	4.44	T	3.31387	1.12613
127	Famoxadone	131807-57-3	4.7	4.501	4.46	T	3.98932	0.470679
238	Pyraclostrobin	175013-18-0	4.239	4.393	4.53	T	3.81493	0.71507
152	Fonofos	944-22-9	4.528	5.082	4.56	T	4.30984	0.250164
240	Pyrethrins	8003-34-7	3.711	4.507	4.57	T	3.78627	0.783726
202	OBPA	58-36-6	2.826	5.02	4.8	T	3.98655	0.813454
129	Fenamiphos Nemacur 3 formulation	22224-92-6	4.238	5.368	4.83	T	4.492	0.337998
170	Isazophos methyl Triumph 4E formulation	42509-83-1	2.791	5.113	4.87	T	4.0565	0.813501
34	Azinphos-methyl	86-50-0	2.382	5.448	4.89	T	4.28331	0.606695
283	Tributyltin fluoride(TBTF)	1983-10-04	5.302	6.096	4.92	T	5.16796	-0.247961
222	Phenthoate (Cidial)	2597-03-07	3.924	5.227	4.99	T	4.31113	0.678865
80	Cyhexatin	13121-70-5	5.927	6.355	5.02	T	5.47609	-0.456094
241	Pyridaben	96489-71-3	5.242	5.838	5.16	T	5.00266	0.157343
64	Chlorethoxyfos	54593-83-8	4.619	5.914	5.17	T	5.01942	0.150583
137	Fenpropathrin	39515-41-8	5.269	5.819	5.2	T	4.99152	0.208481
277	Toxaphene (Cancelled in U.S.)	8001-35-2	6.073	4.615	5.23	T	4.58605	0.643952
138	Fenpyroximate FujiMite 5EC	134098-61-6	5.027	5.421	5.32	T	4.67169	0.648308
133	Fenbutatin oxide	13356-08-6	16.761	4.531	5.34	T	5.34	0
90	DDT (Cancelled in U.S.)	50-29-3	6.496	4.878	5.35	T	4.85953	0.490475
72	Chlorpyrifos	2921-88-2	5.101	6.545	5.43	T	5.40348	0.0265177
82	Cypermethrin Beta	52315-07-8	6.178	5.996	5.54	T	5.25509	0.284911
263	Terbufos	13071-79-9	4.889	5.969	5.57	T	5.07	0.499996
275	Tolfenpyrad	129558-76-5	4.667	5.584	5.61	T	4.76487	0.845131
246	Resmethrin	10453-86-8	5.152	6.187	5.65	T	5.20883	0.441169
78	Cyfluthrin (Tempo 2EC Formulation)	68359-37-5	6.317	7.24	5.7	T	6.1868	-0.486805
220	Permethrin 3.2 EC	52645-53-1	6.113	6.414	5.7	T	5.58906	0.11094
149	Fluvalinate	69409-94-5	7.396	6.099	5.92	T	5.73482	0.185181
139	Fenvalerate	51630-58-1	6.68	6.924	6	T	6.13002	-0.130025
44	Bifenthrin	82657-04-3	6.662	5.422	6.09	T	5.06352	1.02648
92	Deltamethrin	52918-63-5	6.49	6.662	6.15	T	5.92366	0.226343
120	Esfenvalerate	66230-04-4	6.68	6.447	6.26	T	5.81085	0.449145
174	Lambda-Cyhalothrin	91465-08-6	6.544	7.051	6.63	T	6.16146	0.468536
156	Gamma cyhalothrin	76703-62-3	6.544	7	7.2	T	6.13999	1.06001
200	N-Methyl-2-pyrrolidine	120-94-5	0.712	-1.769	-0.99	V	-0.36129	-0.62871
176	L-Lactic acid	79-33-4	-0.548	-0.92	-0.16	V	-0.0740939	-0.0859061
267	Tetrahydro-2(nitromethylene)-2H-1, 3-thiazine	58842-20-9	0.788	0.675	0.05	V	0.675206	-0.625206
225	Phosphoric acid Divosan X-Tend formulation	7664-38-2	-0.929	-0.03	0.21	V	0.0155082	0.194492
50	Bromacil	314-40-9	1.097	0.334	0.31	V	0.621769	-0.311769
190	Metribuzin	21087-64-9	0.372	1.71	0.45	V	1.37817	-0.928168
253	Sulfentrazone	122836-35-5	2.416	0.807	0.62	V	1.28026	-0.660257
5	1,3,5-Triethylhexahydro-s-triazine,VancideTH	7779-27-3	0.838	1.049	0.75	V	0.931043	-0.181043
244	Quinclorac	84087-01-4	3.24	0.91	0.88	V	1.46501	-0.585012
107	Dimethepin (Harvade 25F formulation)	55290-64-7	0.081	1.503	1	V	1.00974	-0.009743
213	Paclobutrazol	76738-62-0	3.122	0.947	1.1	V	1.46716	-0.36716
231	Prometon	1610-18-0	1.521	0.943	1.16	V	1.15269	0.00731184
58	Bronopol	52-51-7	-0.661	2.097	1.25	V	1.22458	0.0254215
214	Paranitrophenol	100-02-7	1.3	1.365	1.32	V	1.36849	-0.0484866
97	Dichlobenil	1194-65-6	2.865	1.443	1.41	V	1.65048	-0.240477
189	Metolachlor CGA-51502	51218-45-2	3.164	1.265	1.45	V	1.62493	-0.174925
91	Decanol (Alfol 810 alcohol)	112-30-1	3.119	1.386	1.5	V	1.66614	-0.166138
106	Dimethenamid	87674-68-8	2.972	1.236	1.63	V	1.58331	0.0466932
74	Cinnamaldehyde	104-55-2	1.899	1.273	1.65	V	1.45218	0.197822
256	Tebuconazole	107534-96-3	3.342	2.029	1.73	V	1.99087	-0.260869
160	Hexaconazole JF 9445 formulation - test 1	79983-71-4	3.663	2.218	1.79	V	2.17894	-0.388939
188	Methylene bis(thiocyanate) Slime-trol RX32	6317-18-6	1.372	1.569	1.86	V	1.52882	0.331178
237	Prothioconazole (JAU 6476 Technical)	178928-70-6	2.857	2.458	1.91	V	2.17879	-0.268788
265	Terbutryn	886-50-0	2.236	1.958	1.95	V	1.81473	0.135274
23	4-Chloro-3,5-xylenol (Ottasept))	88-04-0	2.662	1.763	1.99	V	1.75212	0.237884
271	Thiazopyr	117718-60-2	4.517	1.813	2.05	V	2.26006	-0.210065
205	Oryzalin	19044-88-3	1.777	2.363	2.08	V	2.07815	0.00185131
48	Bitertanol	55179-31-2	3.93	1.856	2.21	V	2.06974	0.140261
249	Sethoxydim Poast Herbicide formulation	74051-80-2	4.502	2.1	2.31	V	2.36388	-0.0538835
281	Triallate	2303-17-5	4.844	3.525	2.37	V	3.12429	-0.754293
163	Hydramethylnon	67485-29-4	6.382	2.637	2.46	V	2.87487	-0.414873
103	Difenoconazole	119446-68-3	4.666	2.722	2.53	V	2.62508	-0.0950811
3	1,2-Benzisothiazolin-3-one, 2-butyl	4299-07-04	2.863	3.33	2.58	V	2.71824	-0.13824
227	Piperalin	3478-94-2	4.415	2.242	2.63	V	2.39472	0.235278
145	Fluoxastrobin	361377-29-9	4.565	2.98	2.68	V	2.72122	-0.0412168
8	2,4-D Butoxyethanol Ester	1929-73-3	3.732	2.276	2.72	V	2.23039	0.489605
10	2,4-D Propylene Glycol B.E. Ester	1320-18-9	4.121	2.446	2.78	V	2.41488	0.365119
46	Bis (3-aminopropyl)dodecylamine) Lonzabac 12	2372-82-9	3.907	3.613	2.82	V	3.02267	-0.202673
125	Ethoprop	13194-48-4	4.417	3.753	2.91	V	3.2446	-0.334595
289	Tridiphane (DOWCO 356)	58138-08-2	4.979	3.108	2.94	V	2.85208	0.0879222
181	Methiocarb	2032-65-7	2.744	4.074	3.03	V	3.11525	-0.0852493
203	Octhilinone	26530-20-1	2.576	3.3	3.13	V	2.67919	0.450814
41	Benzyl bromoacetate	5437-45-6	2.125	2.998	3.31	V	2.5031	0.806895
94	Diazinon	333-41-5	3.968	5.766	3.52	V	4.7996	-1.2796
219	Pentachlorophenol	87-86-5	4.659	2.295	3.65	V	2.47243	1.17757
6	1,4-Bis(bromoacetoxy)-2-butene (BBAB)	20679-58-7	1.419	3.372	3.76	V	2.6365	1.1235
113	Disulfoton	298-04-4	4.421	4.324	3.85	V	3.80121	0.0487862
131	Fenazaquin	120928-09-8	4.549	4.738	3.95	V	4.09425	-0.144245
118	d-trans-Allethrin	584-79-2	4.002	4.531	4.13	V	3.86487	0.265125
177	Malathion	121-75-5	2.505	5.519	4.22	V	4.34016	-0.120155
140	Fipronil MB 46136 metabolite	120068-37-3	4.877	4.178	4.34	V	3.78635	0.553655
65	Chlorfenapyr	122453-73-0	5.455	4.718	4.55	V	4.34401	0.205988
247	Rotenone	83-79-4	3.703	5.028	4.86	V	4.13274	0.727261
284	Tributyltin oxide	56-35-9	9.695	5.553	5	V	4.0568	0.943201
123	Ethofenprox	80844-07-1	6.372	5.82	5.2	V	5.18318	0.0168213
278	Tralomethrin	66841-25-6	7.461	7.232	5.38	V	6.3001	-0.920099
45	Bioresmethrin	28434-01-7	5.152	5.626	5.63	V	4.84732	0.782678
79	Cyhalothrin	68085-85-8	6.544	6.073	5.99	V	5.44143	0.548565
260	Tefluthrin	79538-32-2	5.552	6.777	6.51	V	5.69526	0.814736

## Sheet: Table S3-CaseStudy-3
Input data (italic fonts) taken from [2] and predictions of the KwLPR model
ID	CAS No.	SMILES	pEC50D.manga (mmol/l)	GATS1e	Observed pEC50O.mykiss (mmol/l)	Set(T/V)	Predicted pEC50O.mykiss (mmol/l)	Residuals
4	000078-70-6	O[C@@](C=C)(C)CCC=C(C)C	0.62	1.04083	0.728511	T	0.937691	-0.20918
5	000078-83-1	CC(C)CO	-1.14	1.04626	-1.25285	T	-1.28842	0.0355638
6	000079-06-1	C=CC(=O)N	-0.35	0.820764	-0.189907	T	0.075946	-0.265853
7	000081-81-2	c1ccc2c(c1)oc(=O)c(c2O)[C@H](c1ccccc1)CC(=O)C	1.26	0.71324	1.28458	T	1.48928	-0.204702
8	000084-66-2	c1(ccccc1C(=O)OCC)C(=O)OCC	0.63	0.717244	1.26735	T	1.08534	0.182001
9	000084-74-2	CCCCOC(=O)c1ccccc1C(=O)OCCCC	1.97	0.699066	2.35086	T	2.07595	0.274912
10	000084-75-3	CCCCCCOC(=O)c1ccccc1C(=O)OCCCCCC	3.27	0.695705	2.1816	T	2.87165	-0.690045
11	000085-68-7	CCCCOC(=O)c1ccccc1C(=O)OCc1ccccc1	2.61	0.687193	2.58053	T	2.59673	-0.0162032
13	000096-45-7	C1CNC(=S)N1	0.59	1.30509	-0.691996	T	-0.168036	-0.52396
14	000099-96-7	c1(ccc(cc1)C(=O)O)O	-0.1	0.937028	0.142668	T	0.179221	-0.0365531
15	000100-41-4	c1ccc(cc1)CC	1.56	1.0625	1.40238	T	1.42689	-0.0245162
16	000100-42-5	c1cc(ccc1)C=C	1.35	0.9375	1.1986	T	1.38421	-0.185618
17	000100-52-7	O=Cc1ccccc1	1.07	0.464294	1.92202	T	1.86457	0.0574485
22	000107-21-1	C(CO)O	-2.21	1.16831	-2.47452	T	-2.24772	-0.226802
23	000107-41-5	CC(C)(C[C@@H](C)O)O	-1.43	1.06018	-1.90298	T	-1.49434	-0.408641
24	000108-39-4	c1ccc(cc1O)C	0.76	0.985443	1.44482	T	1.08358	0.361242
25	000108-95-2	c1ccccc1O	1.99	0.988678	1.27262	T	1.56951	-0.296888
26	000111-77-3	COCCOCCO	-0.89	1.0132	-0.902805	T	-1.02871	0.125905
28	000112-05-0	O=C(O)CCCCCCCC	0.22	0.777758	0.239975	T	0.649371	-0.409396
30	000117-81-7	CCCC[C@H](CC)COC(=O)c1ccccc1C(=O)OC[C@@H](CC)CCCC	3.39	0.69821	3.08622	T	2.9001	0.186119
31	000131-11-3	COC(=O)c1ccccc1C(=O)OC	0.77	0.740895	0.539743	T	1.14208	-0.602336
32	000137-26-8	N(C)(C)C(=S)SSC(=S)N(C)C	4.38	0.96509	3.69895	T	3.54838	0.150568
33	000138-86-3	C1CC(=CC[C@H]1C(=C)C)C	0.68	1.25	0.230849	T	0.0272733	0.203575
35	000298-46-4	c1ccc2c(c1)C=Cc1c(N2C(=O)N)cccc1	1.23	0.776783	1.07423	T	1.3912	-0.31697
37	000624-92-0	CSSC	1.77	0.561125	1.99082	T	2.04021	-0.049399
38	003380-34-5	c1(cc(ccc1Oc1ccc(cc1Cl)Cl)Cl)O	3.2	0.804321	2.99993	T	2.86982	0.130107
39	003648-20-2	c1(ccccc1C(=O)OCCCCCCCCCCC)C(=O)OCCCCCCCCCCC	4.38	0.706797	2.52999	T	2.91094	-0.38095
40	004602-84-0	OC/C=C(/CC/C=C(/CCC=C(C)C)\C)\C	2	1.04926	2.09147	T	1.56932	0.522144
42	006700-34-1	c1c(cc2c(c1)C[C@H]1[C@@H]3[C@](C2)(CCCC3)CCN1C)OC	1.29	0.887056	1.76497	T	1.36789	0.397079
44	027554-26-3	CC(C)CCCCCOC(=O)c1ccccc1C(=O)OCCCCCC(C)C	3.39	0.69821	3.22965	T	2.9001	0.329541
45	028553-12-0	CC(C)CCCCCCOC(=O)c1ccccc1C(=O)OCCCCCC(C)C	3.83	0.699345	3.40258	T	2.95936	0.443218
46	035554-44-0	c1cc(c(cc1Cl)Cl)[C@@H](Cn1cncc1)OCC=C	1.92	0.737171	2.30276	T	1.97734	0.325418
47	079617-96-2	c1ccc2c(c1)[C@H](CC[C@H]2c1ccc(c(c1)Cl)Cl)NC	2.37	0.615964	2.90462	T	2.45106	0.453563
49	098319-26-7	C1=C[C@]2([C@H](NC1=O)CC[C@@H]1[C@@H]2CC[C@]2([C@H]1CC[C@@H]2C(=O)NC(C)(C)C)C)C	1.25	0.673707	1.26984	T	1.54738	-0.277542
51	134308-13-7	c1cc(ccc1C)C(=O)c1cc(c(c(c1)O)O)N(O)O	1.14	0.616281	2.26308	T	1.59653	0.666545
1	000054-11-5	c1cncc(c1)[C@@H]1CCCN1C	1.73	0.919593	1.60777	V	1.52816	0.0796099
2	000064-17-5	OCC	-0.34	1.07108	0.0399036	V	-0.394283	0.434186
3	000064-19-7	CC(=O)O	-0.03	0.910581	-0.703138	V	0.281348	-0.984486
12	000085-69-8	CCCCOC(=O)c1cccc(c1)C(=O)OC[C@@H](CC)CCCC	3.68	0.695705	3.24527	V	2.94711	0.298164
18	000101-20-2	c1(c(ccc(c1)NC(=O)Nc1ccc(cc1)Cl)Cl)Cl	4.61	0.685851	3.41772	V	2.84447	0.573246
19	000104-55-2	c1ccccc1/C=C/C=O	1.27	0.474953	1.89805	V	1.89369	0.00435978
20	000105-67-9	c1(cc(ccc1O)C)C	1.76	0.985855	1.12283	V	1.50631	-0.383477
21	000106-24-1	CC(=CCC/C(=C/CO)/C)C	1.01	1.04083	1.6197	V	1.17804	0.441664
27	000111-90-0	CCOCCOCCO	-1.4	0.995646	-1.99969	V	-1.37287	-0.626823
29	000112-30-1	C(CCCCCCC)CCO	1.39	1.05633	1.45093	V	1.35551	0.0954173
34	000141-78-6	O=C(OCC)C	-0.8	0.733927	-0.683954	V	-0.075582	-0.608372
36	000439-14-5	c1c(cc2c(c1)N(C(=O)CN=C2c1ccccc1)C)Cl	1.82	0.592849	0.529149	V	2.05276	-1.52361
43	026761-40-0	CC(C)CCCCCCCOC(=O)c1ccccc1C(=O)OCCCCCCCC(C)C	4.35	0.703528	2.85727	V	2.91555	-0.0582809
48	098079-51-7	N1CCN(C[C@H]1C)c1c(cc2c(c1F)n(cc(c2=O)C(=O)O)CC)F	0.43	0.669157	0.315031	V	1.04897	-0.733938
50	103577-45-3	c1ccc2c(c1)nc([nH]2)[S@@](=O)Cc1nccc(c1C)OCC(F)(F)F	1.22	0.608881	1.31184	V	1.65348	-0.341642

## Sheet: Table S4-CaseStudy-4
Input data (italic fonts) taken from [3] and predictions of the KwLPR model
ID	CAS No.	Chemical name	Abbreviation ID	pTT.pyriformis	Observed pTC.vulgaris	Set(T/V)	Predicted pTC.vulgaris	Residuals
1	108-95-2	Phenol	P	-0.21	-0.6	T	-0.175984	-0.424016
2	95-57-8	2-chlorophenol	2-CP	0.18	0.17	T	0.341387	-0.171387
3	108-43-0	3-chlorophenol	3-CP	0.87	0.36	T	0.984968	-0.624968
4	106-48-9	4-chlorophenol	4-CP	0.55	0.46	T	0.68483	-0.22483
5	576-24-9	2,3-dichlorophenol	2,3-DCP	1.28	1.09	T	1.26715	-0.177149
6	120-83-2	2,4-dichlorophenol	2,4-DCP	1.04	1.24	T	1.11937	0.120626
7	583-78-8	2,5-dichlorophenol	2,5-DCP	1.13	1.12	T	1.17899	-0.0589867
8	87-65-0	2,6-dichlorophenol	2,6-DCP	0.74	0.88	T	0.86601	0.0139899
9	95-77-2	3,4-dichlorophenol	3,4-DCP	1.75	1.47	T	1.44824	0.0217593
10	591-35-5	3,5-dichlorophenol	3,5-DCP	1.57	1.67	T	1.40034	0.269659
12	933-78-8	2,3,5-trichlorophenol	2,3,5-TCP	2.37	1.86	T	1.78976	0.0702411
15	2088-06-02	2,4,6-trichlorophenol	2,4,6-TCP	1.41	1.53	T	1.33556	0.194445
17	4901-51-3	2,3,4,5-tetrachlorophenol	2,3,4,5-TCP	2.71	2.34	T	2.33578	0.00422065
18	58-90-2	2,3,4,6-tetrachlorophenol	2,3,4,6-TCP	2.18	1.45	T	1.59125	-0.141247
19	935-95-5	2,3,5,6-tetrachlorophenol	2,3,5,6-TCP	2.22	1.43	T	1.62101	-0.191012
20	87-86-5	Pentachlorophenol	PCP	2.05	1.45	T	1.52769	-0.0776863
21	87-66-1	1,2,3-trihydroxybenzene	Pyrogallol	0.85	1.28	T	0.967351	0.312649
22	123-31-9	Hydroquinone	HQ	0.47	0.02	T	0.609847	-0.589847
23	615-67-8	Chlorohydroquinone	ClHq	1.26	1.13	T	1.25592	-0.125923
26	2138-22-9	4-chlorocatechol	4ClCat	1.06	1.13	T	1.13324	-0.00324143
29	95-88-5	4-chlororesorcinol	4-ClRes	0.13	0.27	T	0.290068	-0.0200683
31	95-48-7	2-methylphenol	2-MP	-0.3	-0.08	T	-0.318867	0.238867
33	105-67-9	2,4-dimethylphenol	2,4-DMP	0.07	0.44	T	0.223105	0.216895
34	95-87-4	2,5-dimethylphenol	2,5-DMP	0.08	0.33	T	0.234732	0.0952684
36	95-65-8	3,4-dimethylphenol	3,4-DMP	0.12	0.58	T	0.279353	0.300647
40	554-84-7	3-nitrophenol	3-NP	0.51	0.7	T	0.647153	0.052847
41	100-02-7	4-nitrophenol	4-NP	1.42	1.23	T	1.34035	-0.110352
42	51-28-5	2,4-dinitrophenol	2,4-DNP	1.08	1.05	T	1.14673	-0.096732
43	329-71-5	2,5-dinitrophenol	2,5-DNP	0.95	1.81	T	1.05189	0.758114
44	577-71-9	3,4-dinitrophenol	3,4-DNP	0.27	0.62	T	0.427046	0.192954
45	700-38-9	5-methyl-2-nitrophenol	5-M-2NP	0.59	1.15	T	0.72282	0.42718
14	95-95-4	2,4,5-trichlorophenol	2,4,5-TCP	2.1	1.67	V	1.54749	0.122509
24	87-87-6	Tetrachlorohydroquinone	TeClHQ	2.11	1.46	V	1.55203	-0.0920283
25	120-80-9	Catechol	Cat	0.75	0.27	V	0.87545	-0.60545
28	108-46-3	Resorcinol	Res	-0.65	-0.49	V	-0.77114	0.28114
30	137-19-9	4,6-dichlororesorcinol	4,6-DiClres	0.97	1.02	V	1.06762	-0.0476207
32	526-75-0	2,3-dimethylphenol	2,3-DMP	0.12	0.39	V	0.279353	0.110647
37	108-68-9	3,5-dimethylphenol	3,5-DMP	0.11	0.51	V	0.268469	0.241531
38	59-50-7	4-chloro-3-methylphenol	4-Cl-3MP	0.8	1.17	V	0.922073	0.247927
39	88-75-5	2-nitrophenol	2-NP	0.67	1.12	V	0.799322	0.320678
46	534-52-1	2-methyl-4,6-dinitrophenol	2-M-4,6-DNP	1.72	1.4	V	1.44112	-0.041118

## Sheet: Table S5-CaseStudy-5
Input data (italic fonts) taken from [4] and predictions of the KwLPR model
ID	CAS-RN	SMILES	CIC0	SM1_Dz(Z)	GATS1i	NdsCH	NdssC	MLOGP	Observed LC50[-LOG(mol/L)]	Set(T/V)	Predicted LC50[-LOG(mol/L)]	Residuals
1	10-15-1	ClCCOC(=O)NC1CCCCC1	3.26	0.829	1.676	0	1	1.453	3.77043	T	3.99811	-0.227685
2	100-01-6	Nc1ccc(cc1)N(=O)=O	2.189	0.58	0.863	0	0	1.348	3.1146	T	3.7974	-0.682798
3	100-02-7	Oc1ccc(cc1)N(=O)=O	2.125	0.638	0.831	0	0	1.348	3.53061	T	3.88384	-0.353238
4	100-10-7	O=Cc1ccc(cc1)N(C)C	3.027	0.331	1.472	1	0	1.807	3.5101	T	3.70661	-0.196516
5	100-25-4	O=N(=O)c1ccc(cc1)N(=O)=O	2.094	0.827	0.86	0	0	1.886	5.38956	T	4.20786	1.1817
6	100-37-8	OCCN(CC)CC	3.222	0.331	2.177	0	0	0.706	1.81858	T	1.92211	-0.10353
7	100-41-4	CCc1ccccc1	3.179	0	1.063	0	0	2.942	3.94688	T	4.12673	-0.179858
8	100-42-5	C=Cc1ccccc1	3	0	0.938	1	0	2.851	3.51255	T	4.11751	-0.604955
9	100-44-7	ClCc1ccccc1	2.62	0.499	0.99	0	0	2.942	4.4017	T	4.12494	0.276764
10	100-46-9	NCc1ccccc1	2.834	0.134	0.95	0	0	1.591	3.02147	T	3.36019	-0.338715
12	100-47-0	N#Cc1ccccc1	2.405	0.134	0.843	0	0	1.769	3.20993	T	3.43024	-0.220312
15	100-51-6	OCc1ccccc1	2.728	0.223	0.953	0	0	1.591	2.3708	T	3.37297	-1.00217
17	100-52-7	O=Cc1ccccc1	2.512	0.223	0.929	1	0	1.769	3.91863	T	3.88079	0.037843
18	100-61-8	CNc1ccccc1	2.834	0.134	1.237	0	0	1.859	3.03007	T	3.32652	-0.296445
20	100-70-9	N#Cc1ccccn1	2.126	0.251	1.114	0	0	0.143	2.1566	T	2.94476	-0.788161
21	100-71-0	CCc1ccccn1	2.834	0.134	1.322	0	0	1.199	2.41307	T	2.84243	-0.429357
22	100-79-8	OCC1COC(O1)(C)C	3.014	0.56	1.781	0	0	-0.115	0.898449	T	1.43978	-0.541332
23	100-97-0	C1N2CN3CN1CN(C2)C3	3.024	0.452	2.698	0	0	1.107	0.449581	T	0.816413	-0.366832
26	10031-82-0	CCOc1ccc(cc1)C=O	3.036	0.405	1.205	1	0	1.807	3.73261	T	3.80097	-0.0683591
31	101-20-2	O=C(Nc1ccc(c(c1)Cl)Cl)Nc1ccc(cc1)Cl	2.978	1.246	1.103	0	1	3.988	6.53534	T	5.71894	0.816397
33	101-55-3	Brc1ccc(cc1)Oc1ccccc1	3.111	0.732	0.923	0	0	4.068	5.64273	T	5.11517	0.52756
34	101-84-8	c1ccc(cc1)Oc1ccccc1	3.315	0.223	0.96	0	0	3.395	4.62895	T	4.45201	0.176942
36	101836-92-4	O=N(=O)c1cc(N(=O)=O)c(c2c1cccc2)O	2.71	0.93	0.724	0	0	2.526	4.83814	T	4.45062	0.387521
40	102-08-9	S=C(Nc1ccccc1)Nc1ccccc1	3.326	0.647	0.986	0	1	3.112	4.08097	T	4.5876	-0.50663
44	10202-92-3	O=N(=O)c1ccc(c(c1C)N(=O)=O)N	2.479	0.887	0.954	0	0	1.748	4.25741	T	4.24033	0.0170812
14	103-05-9	CC(CCc1ccccc1)(O)C	3.645	0.223	1.155	0	0	2.837	3.39339	T	4.21761	-0.824215
24	103-76-4	OCCN1CCNCC1	3.079	0.429	2.135	0	0	-0.521	1.30782	T	1.41517	-0.107353
25	103-83-3	CN(Cc1ccccc1)C	3.332	0.134	1.519	0	0	2.242	3.55358	T	3.55752	-0.00394039
30	104-13-2	CCCCc1ccc(cc1)N	3.532	0.134	1.11	0	0	2.813	4.16534	T	4.18036	-0.0150167
32	104-40-5	CCCCCCCCCc1ccc(cc1)O	4.216	0.223	1.248	0	0	5.089	5.89631	T	6.02254	-0.126228
37	104-51-8	CCCCc1ccccc1	3.605	0	1.15	0	0	3.562	4.82903	T	4.47473	0.354295
38	104-55-2	O=CC=Cc1ccccc1	2.918	0.223	0.944	3	0	2.066	4.58965	T	4.55265	0.0370005
46	104-76-7	CCCCC(CO)CC	3.669	0.223	1.599	0	0	2.274	3.66456	T	3.66667	-0.00210862
	104-87-0	O=Cc1ccc(cc1)C	2.824	0.223	1	1	0	2.102	3.55993	T	3.80669	-0.246757
	104-88-1	O=Cc1ccc(cc1)Cl	2.233	0.64	0.92	1	0	2.37	4.80547	T	4.53999	0.26548
	104-90-5	CCc1ccc(nc1)C	3.103	0.134	1.344	0	0	1.533	3.17448	T	3.10323	0.0712559
	10453-86-8	CC(=CC1C(C1(C)C)C(=O)OCc1coc(c1)Cc1ccccc1)C	4.413	0.56	1.17	1	2	3.906	7.8991	T	7.08181	0.817284
	105-14-6	CCN(CCCC(=O)C)CC	3.641	0.331	1.933	0	1	1.565	2.67036	T	3.41608	-0.745721
	105-53-3	CCOC(=O)CC(=O)OCC	3.073	0.693	1.851	0	2	0.787	4.01571	T	3.75146	0.264248
	105-67-9	Cc1ccc(c(c1)C)O	3.012	0.223	1.023	0	0	2.193	3.85655	T	3.70772	0.148828
	105-99-7	CCCCOC(=O)CCCCC(=O)OCCCC	4.171	0.693	1.678	0	2	2.849	4.85119	T	4.89294	-0.0417509
	106-23-0	O=CCC(CCC=C(C)C)C	3.734	0.223	1.45	2	1	2.642	3.84	T	4.29245	-0.452443
	106-24-1	OCC=C(CCC=C(C)C)C	3.734	0.223	1.374	2	2	2.642	4.58625	T	4.50597	0.0802787
	106-37-6	Brc1ccc(cc1)Br	2.126	0.977	0.771	0	0	3.795	5.284	T	4.79005	0.493947
	106-40-1	Nc1ccc(cc1)Br	2.216	0.679	0.764	0	0	2.296	3.55937	T	4.07658	-0.51721
	106-44-5	Cc1ccc(cc1)O	2.728	0.223	0.953	0	0	1.859	3.75527	T	3.47234	0.282935
	106-46-7	Clc1ccc(cc1)Cl	2.126	0.83	0.899	0	0	3.478	4.55197	T	4.47842	0.0735439
	106-47-8	Nc1ccc(cc1)Cl	2.216	0.582	0.839	0	0	2.127	3.62006	T	3.91995	-0.299888
	106-48-9	Oc1ccc(cc1)Cl	2.086	0.64	0.838	0	0	2.127	4.45859	T	4.00331	0.455283
	106-49-0	Cc1ccc(cc1)N	2.834	0.134	0.95	0	0	1.859	2.82698	T	3.47241	-0.645426
	106-51-4	O=C1C=CC(=O)C=C1	2.126	0.405	0.917	4	2	0.411	6.38013	T	6.37999	0.000136315
	106-63-8	C=CC(=O)OCC(C)C	3.08	0.405	1.609	1	1	1.619	4.78564	T	4.28936	0.496284
	106-89-8	ClCC1CO1	1.636	0.64	1.695	0	0	0.408	3.86078	T	2.65846	1.20231
	106-94-5	CCCBr	2.219	0.604	1.537	0	0	2.026	3.26189	T	3.23373	0.0281577
	107-05-1	ClCC=C	1.818	0.499	1.468	1	0	1.672	3.54561	T	3.99228	-0.446664
	107-06-2	ClCCCl	1.5	0.83	1.891	0	0	1.817	2.91991	T	3.0599	-0.13999
	107-07-3	OCCCl	1.512	0.64	1.844	0	0	0.347	3.20261	T	2.79681	0.405804
	107-10-8	CCCN	2.56	0.134	1.758	0	0	0.347	2.28326	T	1.91494	0.368319
	107-12-0	CCC#N	1.818	0.134	1.445	0	0	0.202	1.55923	T	2.36308	-0.803856
	107-13-1	C=CC#N	1.359	0.134	1.13	1	0	0.094	3.46958	T	3.43291	0.0366695
	107-14-2	ClCC#N	0.667	0.582	1.361	0	0	0.202	4.74761	T	4.10788	0.63973
	107-15-3	NCCN	2.333	0.251	1.946	0	0	-1.053	2.57614	T	1.48735	1.08879
	107-18-6	OCC=C	2.026	0.223	1.429	1	0	0.202	5.25895	T	3.59829	1.66066
	107-19-7	OCC#C	1.594	0.223	1.068	0	0	0.202	4.56404	T	3.33937	1.22466
	107-21-1	OCCO	1.951	0.405	1.878	0	0	-1.053	0.0528763	T	1.2066	-1.15372
	107-29-9	CC=NO	1.512	0.331	1.627	1	0	-0.386	2.89063	T	3.00755	-0.116922
	107-41-5	CC(CC(O)(C)C)O	3.219	0.405	1.605	0	0	0.706	1.08847	T	2.39074	-1.30227
	107-45-9	CC(CC(N)(C)C)(C)C	3.74	0.134	1.581	0	0	2.274	3.7206	T	3.68948	0.0311114
	107-47-1	CC(SC(C)(C)C)(C)C	3.669	0.486	1.374	0	0	3.291	3.70144	T	4.44492	-0.743479
	107-49-3	CCOP(=O)(OP(=O)(OCC)OCC)OCC	3.57	1.374	2.259	0	0	2.05	6.08252	T	5.81287	0.269648
	107-64-2	CCCCCCCCCCCCCCCCCC[N+](CCCCCCCCCCCCCCCCCC)(C)C	5.926	0.134	1.671	0	0	6.203	4.62839	T	4.62825	0.000137153
	107-75-5	O=CCC(CCCC(O)(C)C)C	3.802	0.405	1.527	1	0	1.869	3.69973	T	3.84838	-0.148658
	107-87-9	CCCC(=O)C	2.802	0.223	1.6	0	1	1.064	1.84183	T	2.51099	-0.669155
	1071-83-6	OC(=O)CNCP(=O)(O)O	2.242	1.096	1.907	0	1	-1.96	3.39625	T	3.38699	0.00926294
	108-05-4	CC(=O)OC=C	2.126	0.405	1.69	1	1	0.479	3.57328	T	3.69597	-0.122697
	108-20-3	CC(OC(C)C)C	3.277	0.223	1.869	0	0	1.587	2.08462	T	2.72387	-0.639253
	108-38-3	Cc1cccc(c1)C	3.179	0	1.063	0	0	2.942	3.82192	T	4.12673	-0.304812
	108-39-4	Cc1cccc(c1)O	2.728	0.223	0.953	0	0	1.859	3.28973	T	3.47234	-0.182605
	108-41-8	Cc1cccc(c1)Cl	2.62	0.499	0.99	0	0	3.21	3.83995	T	4.24283	-0.402878
	108-42-9	Nc1cccc(c1)Cl	2.216	0.582	0.839	0	0	2.127	3.97868	T	3.91995	0.0587285
	108-44-1	Cc1cccc(c1)N	2.834	0.134	0.95	0	0	1.859	3.47017	T	3.47241	-0.00224146
	108-59-8	COC(=O)CC(=O)OC	2.565	0.693	1.987	0	2	0.057	4.0311	T	3.50058	0.530519
	108-70-3	Clc1cc(Cl)cc(c1)Cl	2.085	1.079	0.895	0	0	4.063	4.74022	T	5.01192	-0.271697
	108-86-1	Brc1ccccc1	2.26	0.604	0.836	0	0	3.045	4.1942	T	4.14536	0.0488349
	108-89-4	Cc1ccncc1	2.512	0.134	1.293	0	0	0.846	2.36383	T	2.71545	-0.351617
	108-90-7	Clc1ccccc1	2.26	0.499	0.907	0	0	2.876	3.64514	T	4.00873	-0.363596
	108-93-0	OC1CCCCC1	3.08	0.223	1.385	0	0	1.195	2.06994	T	2.84793	-0.777988
	108-94-1	O=C1CCCCC1	2.866	0.223	1.333	0	1	1.05	2.27012	T	2.65779	-0.387667
	108-95-2	Oc1ccccc1	2.386	0.223	0.857	0	0	1.506	3.51279	T	3.43753	0.0752583
	1080-32-6	CCOP(=O)(Cc1ccccc1)OCC	3.509	0.854	1.478	0	0	2.248	2.83207	T	3.96813	-1.13606
	109-01-3	CN1CCNCC1	2.98	0.251	2.261	0	0	-0.063	1.6391	T	1.7149	-0.0757997
	109-07-9	CC1CNCCN1	2.98	0.251	1.959	0	0	-0.063	1.65058	T	1.66563	-0.0150551
	109-21-7	CCCCOC(=O)CCC	3.462	0.405	1.717	0	1	2.06	4.09651	T	3.70516	0.391347
	109-52-4	CCCCC(=O)O	2.755	0.405	1.559	0	1	0.996	3.12275	T	2.67267	0.450081
	109-60-4	CCCOC(=O)C	2.755	0.405	1.844	0	1	0.996	3.23109	T	2.79984	0.431244
	109-64-8	BrCCCBr	2.024	0.977	1.328	0	0	2.604	5.05226	T	4.33377	0.718489
	109-73-9	CCCCN	2.878	0.134	1.684	0	0	0.8	2.43614	T	2.295	0.141143
	109-75-1	C=CCC#N	1.961	0.134	1.215	1	0	0.548	2.56665	T	3.41447	-0.847822
	109-76-2	NCCCN	2.665	0.251	1.762	0	0	-0.534	1.79456	T	1.54818	0.246388
	109-77-3	N#CCC#N	1.251	0.251	1.126	0	0	-0.786	5.07182	T	4.14131	0.930509
	109-87-5	COCOC	2.366	0.405	2.606	0	0	-0.128	1.03696	T	1.64394	-0.606979
	109-89-7	CCNCC	2.878	0.134	2.102	0	0	0.8	1.93231	T	1.92772	0.00459021
	109-99-9	C1CCCO1	2.462	0.223	1.669	0	0	0.408	1.5236	T	1.97933	-0.455731
	110-00-9	c1ccco1	1.778	0.223	1.203	0	0	0.156	3.04769	T	2.9683	0.0793859
	110-06-5	CC(SSC(C)(C)C)(C)C	3.609	0.811	1.189	0	0	3.291	5.11467	T	4.67237	0.442306
	110-12-3	CC(CCC(=O)C)C	3.316	0.223	1.571	0	1	1.795	2.85631	T	3.24636	-0.390056
	110-16-7	OC(=O)C=CC(=O)O	2	0.693	1.128	2	2	-0.45	4.36579	T	4.36468	0.0011075
	110-40-7	CCOC(=O)CCCCCCCCC(=O)OCC	4.171	0.693	1.678	0	2	2.849	4.97613	T	4.89294	0.0831878
	110-43-0	CCCCCC(=O)C	3.316	0.223	1.571	0	1	1.795	2.94043	T	3.24636	-0.30593
	110-54-3	CCCCCC	3.441	0	1.667	0	0	3.516	4.53757	T	4.39898	0.138589
	110-56-5	ClCCCCCl	2.429	0.83	1.696	0	0	2.604	3.39122	T	3.57725	-0.186024
	110-58-7	CCCCCN	3.143	0.134	1.641	0	0	1.209	2.69249	T	2.63779	0.0546997
	110-62-3	CCCCC=O	2.802	0.223	1.6	1	0	1.064	3.82499	T	3.58804	0.236947
	110-73-6	OCCNCC	2.709	0.331	2.072	0	0	-0.081	1.77991	T	1.57731	0.2026
	110-80-5	OCCOCC	2.701	0.405	2.003	0	0	-0.081	0.533314	T	1.49282	-0.959503
	110-82-7	C1CCCCC1	3.252	0	1.417	0	0	3.124	3.29856	T	4.07983	-0.781271
	110-86-1	c1cccnc1	2.111	0.134	1.253	0	0	0.468	2.91431	T	2.7909	0.123409
	110-88-3	O1COCOC1	2.085	0.56	2.451	0	0	-0.544	1.18016	T	1.82332	-0.643163
	111-13-7	CCCCCCC(=O)C	3.52	0.223	1.562	0	1	2.129	3.44621	T	3.51348	-0.0672706
	111-15-9	CCOCCOC(=O)C	3.014	0.56	1.987	0	1	0.538	3.49585	T	3.03648	0.45937
	111-25-1	CCCCCCBr	3.181	0.604	1.52	0	0	3.126	4.6799	T	4.41707	0.262833
	111-26-2	CCCCCCN	3.369	0.134	1.614	0	0	1.587	3.25245	T	3.00238	0.250069
	111-30-8	O=CCCCC=O	2.507	0.405	1.5	2	0	0.076	3.93611	T	3.89235	0.0437547
	111-31-9	CCCCCCS	3.277	0.486	1.416	0	0	2.604	5.46973	T	4.08485	1.38488
	111-42-2	OCCNCCO	2.67	0.496	2.047	0	0	-0.917	1.84155	T	1.24878	0.592775
	111-46-6	OCCOCCO	2.704	0.56	1.965	0	0	-0.917	0.149661	T	1.14563	-0.995966
	111-69-3	N#CCCCCC#N	2.594	0.251	1.287	0	0	0.454	1.74851	T	2.62381	-0.875305
	111-83-1	CCCCCCCCBr	3.596	0.604	1.515	0	0	4.673	5.36265	T	5.32582	0.0368266
	111-87-5	CCCCCCCCO	3.669	0.223	1.599	0	0	3.186	3.98448	T	4.29422	-0.309741
	111-90-0	OCCOCCOCC	3.199	0.56	2.033	0	0	-0.129	1.02037	T	1.38196	-0.361583
	111-91-1	ClCCOCOCCCl	2.57	1.028	2.137	0	0	1.466	2.97335	T	3.17759	-0.204238
	112-20-9	CCCCCCCCCN	3.896	0.134	1.571	0	0	3.503	4.82182	T	4.66932	0.152503
	112-27-6	OCCOCCOCCO	3.201	0.693	2.004	0	0	-0.937	0.330333	T	0.928746	-0.598414
	112-42-5	CCCCCCCCCCCO	4.114	0.223	1.571	0	0	4.098	5.21938	T	5.2683	-0.0489205
	112-80-1	CCCCCCCCC=CCCCCCCCC(=O)O	4.63	0.405	1.458	2	1	5.579	3.1393	T	3.19079	-0.051491
	1122-54-9	CC(=O)c1ccncc1	2.456	0.331	1.259	0	1	0.496	2.85801	T	2.61706	0.240951
	1126-46-1	COC(=O)c1ccc(cc1)Cl	2.536	0.764	1.165	0	1	2.619	4.19059	T	4.14496	0.0456262
	1126-79-0	CCCCOc1ccccc1	3.461	0.223	1.281	0	0	2.813	4.41561	T	4.12403	0.291577
	115-19-5	C#CC(O)(C)C	2.544	0.223	1.245	0	0	1.064	1.40775	T	2.8759	-1.46815
	115-20-8	OCC(Cl)(Cl)Cl	1.279	1.16	1.714	0	0	1.209	2.93554	T	3.02709	-0.0915463
	115-32-2	OC(C(Cl)(Cl)Cl)(c1ccc(cc1)Cl)c1ccc(cc1)Cl	3.222	1.501	0.872	0	0	5.149	5.86119	T	6.26873	-0.407535
	115-86-6	O=P(Oc1ccccc1)(Oc1ccccc1)Oc1ccccc1	3.728	0.956	1.17	0	0	4.789	5.5741	T	5.85675	-0.282648
	116-06-3	CNC(=O)ON=CC(SC)(C)C	2.96	0.88	1.53	1	1	0.787	5.24358	T	4.9031	0.340472
	117-81-7	CCCCC(COC(=O)c1ccccc1C(=O)OCC(CCCC)CC)CC	4.81	0.693	1.42	0	2	5.426	2.54792	T	2.75034	-0.20242
	118-55-8	O=C(c1ccccc1O)Oc1ccccc1	3.311	0.56	0.927	0	1	3.461	5.27623	T	4.70617	0.570061
	118-61-6	CCOC(=O)c1ccccc1O	3.023	0.56	1.168	0	1	2.294	3.92394	T	3.92552	-0.00158054
	118-74-1	Clc1c(Cl)c(Cl)c(c(c1Cl)Cl)Cl	2.585	1.586	0.917	0	0	5.207	6.37893	T	6.23594	0.142989
	118-79-6	Brc1cc(Br)c(c(c1)Br)O	1.925	1.318	0.595	0	0	3.764	4.70531	T	5.41092	-0.705613
	118-96-7	O=N(=O)c1cc(N(=O)=O)c(c(c1)N(=O)=O)C	2.454	1.075	0.951	0	0	2.359	4.9604	T	4.56054	0.399856
	119-32-4	Nc1ccc(c(c1)N(=O)=O)C	2.508	0.58	0.941	0	0	1.701	3.76569	T	3.76941	-0.00371648
	119-61-9	O=C(c1ccccc1)c1ccccc1	3.389	0.223	0.849	0	1	3.587	4.10833	T	4.48122	-0.372885
	1194-65-6	N#Cc1c(Cl)cccc1Cl	2.031	0.891	0.822	0	0	2.956	4.42024	T	4.40536	0.0148788
	1198-55-6	Oc1c(O)c(Cl)c(c(c1Cl)Cl)Cl	1.965	1.408	0.709	0	0	2.736	5.29044	T	5.33858	-0.0481372
	120-07-0	OCCN(c1ccccc1)CCO	3.351	0.496	1.466	0	0	1.097	2.39201	T	2.82943	-0.437419
	120-21-8	CCN(c1ccc(cc1)C=O)CC	3.452	0.331	1.476	1	0	2.402	3.87024	T	3.94757	-0.0773355
	120-62-7	CCCCCCCCS(=O)C(Cc1ccc2c(c1)OCO2)C	4.288	0.865	1.327	0	0	4.295	5.64202	T	5.58151	0.0605117
	120-80-9	Oc1ccccc1O	2.359	0.405	0.814	0	0	0.893	4.28747	T	3.69422	0.593244
	120-82-1	Clc1ccc(c(c1)Cl)Cl	2.085	1.079	0.895	0	0	4.063	4.7897	T	5.01192	-0.222218
	120-83-2	Clc1ccc(c(c1)Cl)O	1.962	0.934	0.819	0	0	2.729	4.29574	T	4.42265	-0.126907
	1204-21-3	COc1ccc(c(c1)C(=O)CBr)OC	3.041	0.947	1.298	0	1	1.976	6.6073	T	4.76924	1.83807
	121-14-2	O=N(=O)c1ccc(c(c1)N(=O)=O)C	2.377	0.827	0.938	0	0	2.239	3.75881	T	4.2482	-0.489393
	121-32-4	CCOc1cc(C=O)ccc1O	3.023	0.56	1.168	1	0	1.239	3.2781	T	3.89403	-0.61593
	121-57-3	Nc1ccc(cc1)S(=O)(=O)O	2.218	0.923	1.074	0	0	0.291	3.23684	T	3.5031	-0.266263
	121-69-7	CN(c1ccccc1)C	3.103	0.134	1.521	0	0	2.193	3.2666	T	3.42612	-0.159522
	121-73-3	Clc1cccc(c1)N(=O)=O	1.822	0.829	0.834	0	0	2.509	3.93273	T	4.27442	-0.341686
	121-87-9	O=N(=O)c1ccc(c(c1)Cl)N	1.945	0.889	0.835	0	0	1.969	3.92736	T	4.29118	-0.363818
	122-03-2	O=Cc1ccc(cc1)C(C)C	3.315	0.223	1.1	1	0	2.723	4.35005	T	4.2973	0.0527493
	122-39-4	c1ccc(cc1)Nc1ccccc1	3.378	0.134	0.988	0	0	3.395	4.64986	T	4.43185	0.21801
	122-99-6	OCCOc1ccccc1	2.961	0.405	1.189	0	0	1.312	2.60389	T	3.13229	-0.528406
	123-05-7	CCCCC(C=O)CC	3.52	0.223	1.562	1	0	2.129	3.62946	T	3.76913	-0.139678
	123-07-9	CCc1ccc(cc1)O	3.012	0.223	1.023	0	0	2.193	4.06997	T	3.70772	0.362243
	123-15-9	CC(C=O)CCC	3.08	0.223	1.583	1	0	1.442	3.72662	T	3.61794	0.108682
	123-31-9	Oc1ccc(cc1)O	2.359	0.405	0.814	0	0	0.893	6.40039	T	3.69422	2.70617
	123-38-6	CCC=O	2.026	0.223	1.667	1	0	0.202	2.65016	T	3.23173	-0.581569
	123-54-6	CC(=O)CC(=O)C	2.507	0.405	1.5	0	2	0.076	2.85106	T	2.70616	0.144905
	123-66-0	CCCCCC(=O)OCC	3.462	0.405	1.717	0	1	2.06	4.20775	T	3.70516	0.502587
	123-72-8	CCCC=O	2.462	0.223	1.625	1	0	0.655	3.65394	T	3.47713	0.176805
	123-86-4	CCCCOC(=O)C	3.026	0.405	1.787	0	1	1.373	3.80986	T	3.10422	0.705638
	123-91-1	O1CCOCC1	2.429	0.405	1.954	0	0	-0.473	0.93116	T	1.36828	-0.437116
	124-04-9	OC(=O)CCCCC(=O)O	2.836	0.693	1.43	0	2	0.434	3.17806	T	3.08102	0.097038
	124-22-1	CCCCCCCCCCCCN	4.285	0.134	1.551	0	0	4.379	6.25527	T	5.57314	0.682132
	126-11-4	OCC(N(=O)=O)(CO)CO	2.534	0.872	1.619	0	0	-1.186	2.73222	T	2.25581	0.476412
	126-81-8	O=C1CC(=O)CC(C1)(C)C	3.137	0.405	1.312	0	2	0.749	1.08605	T	2.44745	-1.3614
	127-00-4	CC(CCl)O	2.034	0.64	1.727	0	0	0.8	2.5865	T	2.52783	0.0586627
	127-06-0	ON=C(C)C	2.034	0.331	1.56	0	1	0.133	2.11734	T	2.10159	0.0157519
	127-18-4	ClC(=C(Cl)Cl)Cl	1.667	1.278	1.5	0	2	2.459	3.95482	T	4.28528	-0.330457
	127-65-1	ClNS(=O)(=O)c1ccc(cc1)C	2.283	1.07	1.223	0	0	1.112	4.27807	T	3.98944	0.288631
	12789-03-6	ClC1CC2C(C1Cl)C1(C(C2(Cl)C(=C1Cl)Cl)(Cl)Cl)Cl	3.03	1.821	1.027	0	2	5.469	6.89653	T	7.10321	-0.206686
	129171-90-0	CCCCCCCCOC(=O)C(O)C	3.914	0.56	1.637	0	1	3.048	3.92585	T	4.22792	-0.302075
	131-11-3	COC(=O)c1ccccc1C(=O)OC	3.102	0.693	1.316	0	2	2.005	3.45132	T	3.95775	-0.506425
	13171-21-6	CCN(C(=O)C(=C(OP(=O)(OC)OC)C)Cl)CC	3.393	1.292	2.122	0	3	1.595	3.47672	T	3.48028	-0.00356025
	132-64-9	c1ccc2c(c1)oc1c2cccc1	3.191	0.223	0.847	0	0	2.859	4.96703	T	4.25533	0.711702
	133-06-2	ClC(SN1C(=O)C2C(C1=O)CC=CC2)(Cl)Cl	2.47	1.437	1.346	2	2	1.821	6.35088	T	6.35073	0.000155223
	133-07-3	ClC(SN1C(=O)c2c(C1=O)cccc2)(Cl)Cl	2.164	1.437	1.227	0	2	2.573	6.20655	T	5.77218	0.434372
	133-11-9	Nc1ccc(c(c1)O)C(=O)Oc1ccccc1	3.247	0.638	0.889	0	1	2.922	4.67997	T	4.50842	0.171558
	13390-47-1	CCOc1ccc(cc1)N=Nc1ccc(c(c1)S(=O)(=O)O)Sc1ccc(cc1S(=O)(=O)O)N=Nc1ccc(cc1)OCC	4.255	1.695	1.087	0	0	2.294	4.47503	T	4.56145	-0.0864196
	134-62-3	CCN(C(=O)c1cccc(c1)C)CC	3.629	0.331	1.478	0	1	2.821	3.24032	T	3.8343	-0.593982
	13411-16-0	OCc1cccc(n1)C=Cc1ccc(o1)N(=O)=O	3.08	0.827	1.079	2	0	1.155	5.47754	T	5.24119	0.236355
	135-19-3	Oc1ccc2c(c1)cccc2	3.012	0.223	0.76	0	0	2.637	4.61983	T	4.10872	0.511104
	13608-87-2	CC(=O)c1ccc(c(c1Cl)Cl)Cl	2.374	1.16	0.979	0	1	3.818	5.04821	T	4.85099	0.197215
	137-26-8	CN(C(=S)SSC(=S)N(C)C)C	2.855	1.331	1.325	0	2	0.454	7.04508	T	5.95012	1.09497
	137-40-6	CCC(=O)O	2.024	0.405	1.605	0	1	0.133	1.30676	T	2.11704	-0.810274
	138-86-3	CC1=CCC(CC1)C(=C)C	3.739	0	1.25	1	2	3.267	2.14939	T	2.84464	-0.695253
	13909-73-4	COc1ccc(c(c1OC)OC)C(=O)C	3.426	0.693	1.488	0	1	1.294	3.02505	T	3.87384	-0.848782
	13952-84-6	CCC(N)C	2.878	0.134	1.684	0	0	0.8	2.42494	T	2.295	0.129945
	1397-94-0	CCCCCCC1C(=O)OC(C)C(C(=O)OC(C1OC(=O)CC(C)C)C)NC(=O)c1cccc(c1O)NC=O	4.785	1.263	1.471	1	4	2.749	9.6117	T	9.61187	-0.000175754
	140-31-8	NCCN1CCNCC1	3.286	0.357	2.104	0	0	-0.521	1.77095	T	1.50047	0.27048
	140-88-5	CCOC(=O)C=C	2.507	0.405	1.652	1	1	0.888	4.60262	T	3.90499	0.697634
	14064-10-9	CCOC(=O)C(C(=O)OCC)Cl	2.857	0.973	1.838	0	2	1.121	5.31149	T	4.38916	0.922328
	141-03-7	CCCCOC(=O)CCC(=O)OCCCC	3.924	0.693	1.707	0	2	2.314	4.71303	T	4.62862	0.0844164
	141-28-6	CCOC(=O)CCCCC(=O)OCC	3.634	0.693	1.747	0	2	1.742	4.05052	T	4.26074	-0.210224
	141-78-6	CCOC(=O)C	2.429	0.405	1.927	0	1	0.586	2.58335	T	2.5244	0.0589434
	141-91-3	CC1CNCC(O1)C	3.029	0.331	1.847	0	0	0.314	2.47374	T	1.86522	0.60852
	141-93-5	CCc1cccc(c1)CC	3.605	0	1.15	0	0	3.562	4.50983	T	4.47473	0.0351002
	142-62-1	CCCCCC(=O)O	3.026	0.405	1.548	0	1	1.373	2.84032	T	3.04779	-0.207476
	142-92-7	CCCCCCOC(=O)C	3.462	0.405	1.717	0	1	2.06	4.55703	T	3.70516	0.851864
	142-96-1	CCCCOCCCC	3.669	0.223	1.778	0	0	2.274	3.60427	T	3.56395	0.040323
	143-08-8	CCCCCCCCCO	3.832	0.223	1.587	0	0	3.503	4.41033	T	4.61737	-0.207044
	143-16-8	CCCCCCNCCCCCC	4.285	0.134	1.71	0	0	3.467	5.37993	T	4.97453	0.405402
	143-50-0	O=C1C2(Cl)C3(C4(C1(Cl)C1(C2(C3(Cl)C(C41Cl)(Cl)Cl)Cl)Cl)Cl)Cl	3.164	2.044	0.83	0	1	4.912	6.11336	T	6.17678	-0.063421
	14321-27-8	CCNCc1ccccc1	3.332	0.134	1.294	0	0	2.242	3.37444	T	3.73904	-0.364603
	14338-32-0	Clc1cccc[n+]1C	2.344	0.582	1.59	0	0	1.467	3.10851	T	2.87244	0.236067
	1445-75-6	CC(OP(=O)(OC(C)C)C)C	3.353	0.854	1.944	0	0	1.297	2.45096	T	3.10549	-0.654522
	145-73-3	OC(=O)C1C2CCC(C1C(=O)O)O2	2.993	0.811	1.232	0	2	-0.059	5.39487	T	4.04291	1.35196
	14548-45-9	Brc1ccc(cc1)C(=O)c1cccnc1	2.914	0.798	0.975	0	1	2.715	4.10885	T	4.30477	-0.195916
	148-53-8	COc1cccc(c1O)C=O	2.777	0.56	1.127	1	0	1.433	4.76733	T	3.96513	0.802202
	1482-15-1	CC(C(C#C)(O)C)C	3.134	0.223	1.319	0	0	1.795	2.73926	T	3.33524	-0.59598
	1484-13-5	C=Cn1c2ccccc2c2c1cccc2	3.514	0.134	1.07	1	0	3.315	7.80902	T	5.06384	2.74518
	1484-26-0	Nc1cccc(c1)OCc1ccccc1	3.436	0.331	0.951	0	0	2.786	4.3385	T	4.27676	0.0617331
	149-30-4	Sc1nc2c(s1)cccc2	2.217	0.872	0.875	0	0	1.769	4.18203	T	4.2437	-0.0616789
	14938-35-3	CCCCCc1ccc(cc1)O	3.645	0.223	1.155	0	0	3.105	5.17813	T	4.32733	0.850804
	150-19-6	COc1cccc(c1)O	2.685	0.405	1.145	0	0	1.246	3.21889	T	3.17485	0.0440331
	150-76-5	COc1ccc(cc1)O	2.685	0.405	1.145	0	0	1.246	3.11034	T	3.17485	-0.0645158
	150-78-7	COc1ccc(cc1)OC	2.961	0.405	1.388	0	0	1.58	3.07041	T	3.09661	-0.026197
	15045-43-9	CC1(C)CCC(O1)(C)C	3.52	0.223	1.59	0	0	1.882	2.88271	T	3.33198	-0.449266
	151-21-3	CCCCCCCCCCCCOS(=O)(=O)O	4.029	0.965	1.729	0	0	4.038	4.45136	T	4.95951	-0.508145
	15128-82-2	O=N(=O)c1ncccc1O	1.883	0.711	1.162	0	0	0.602	2.92375	T	3.10015	-0.176398
	1563-66-2	CNC(=O)Oc1cccc2c1OC(C2)(C)C	3.432	0.638	1.385	0	1	1.459	5.33874	T	3.8759	1.46284
	15673-00-4	NCCC(C)(C)C	3.369	0.134	1.614	0	0	1.587	2.22567	T	3.00238	-0.776711
	1582-09-8	CCCN(c1c(cc(cc1N(=O)=O)C(F)(F)F)N(=O)=O)CCC	3.323	1.232	1.134	0	0	4.207	6.50015	T	6.36102	0.139134
	15972-60-8	COCN(c1c(CC)cccc1CC)C(=O)CCl	3.73	0.829	1.562	0	1	3.182	4.73207	T	4.66441	0.0676644
	16079-88-2	ClN1C(=O)N(C(C1=O)(C)C)Br	1.831	1.182	1.901	0	2	0.158	1.23366	T	1.46778	-0.234114
	16245-79-7	CCCCCCCCc1ccc(cc1)N	4.141	0.134	1.22	0	0	4.833	6.23338	T	5.84117	0.392203
	1647-16-1	C=CCCCCCCC=C	3.867	0	1.4	2	0	3.659	5.67836	T	5.64969	0.0286692
	16672-87-0	ClCCP(=O)(O)O	1.713	1.098	1.752	0	0	-0.297	3.04592	T	3.0202	0.0257223
	16752-77-5	CNC(=O)ON=C(SC)C	2.441	0.88	1.54	0	2	0.057	4.92038	T	3.92725	0.993134
	1689-82-3	Oc1ccc(cc1)N=Nc1ccccc1	3.13	0.429	0.88	0	0	2.679	5.22901	T	4.20785	1.02115
	1689-83-4	N#Cc1cc(I)c(c(c1)I)O	1.886	1.153	0.523	0	0	2.938	4.73676	T	4.89079	-0.154032
	1689-84-5	N#Cc1cc(Br)c(c(c1)Br)O	1.886	1.115	0.653	0	0	2.646	4.34205	T	4.7037	-0.361645
	1740-19-8	OC(=O)C1(C)CCCC2(C1CCc1c2ccc(c1)C(C)C)C	4.461	0.405	1.139	0	1	4.548	4.72742	T	5.26611	-0.538689
	1745-81-9	C=CCc1ccccc1O	3.087	0.223	0.96	1	0	2.42	3.97939	T	3.98101	-0.00162488
	1746-23-2	C=Cc1ccc(cc1)C(C)(C)C	3.822	0	1.125	1	0	4.044	5.51027	T	5.58095	-0.0706792
	1757-18-2	CCOP(=S)(OC(=CCl)c1cc(Cl)ccc1Cl)OCC	3.113	1.593	1.319	1	1	4.038	6.14342	T	6.13094	0.0124757
	17584-12-2	Nc1nnc(c(n1)C)C	2.565	0.452	1.529	0	0	0.242	2.11538	T	2.09117	0.0242069
	1773-89-3	COC(=O)C1C(C(=O)OC)C2(C(C1(Cl)C(=C2Cl)Cl)(Cl)Cl)Cl	2.95	1.772	1.351	0	4	3.11	5.38328	T	5.64819	-0.264917
	17754-90-4	CCN(c1ccc(c(c1)O)C=O)CC	3.402	0.496	1.45	1	0	2.345	4.557	T	4.04262	0.514384
	17804-35-2	CCCCNC(=O)n1c(NC(=O)OC)nc2c1cccc2	3.618	0.842	1.686	0	2	1.661	5.18418	T	4.33408	0.850102
	1787-61-7	Oc1cc(c2c(c1N=Nc1ccc3c(c1O)cccc3)ccc(c2)N(=O)=O)S(=O)(=O)O	3.613	1.336	0.839	0	0	2.459	4.88591	T	4.87427	0.0116354
	18172-67-3	C=C1CCC2CC1C2(C)C	3.739	0	1.204	0	1	3.374	5.43366	T	4.59928	0.834389
	1825-21-4	COc1c(Cl)c(Cl)c(c(c1Cl)Cl)Cl	2.251	1.501	1.197	0	0	4.19	5.63246	T	5.88113	-0.248674
	18292-97-2	O=N(=O)c1ccc(c(c1C)N(=O)=O)N(=O)=O	2.454	1.075	0.951	0	0	2.359	6.31672	T	4.56054	1.75618
	18368-63-3	Cc1cccc(n1)Cl	2.216	0.582	1.287	0	0	1.467	2.74029	T	3.30093	-0.56064
	1861-40-1	CCCCN(c1c(cc(cc1N(=O)=O)C(F)(F)F)N(=O)=O)CC	3.323	1.232	1.134	0	0	4.207	6.52546	T	6.36102	0.16444
	1871-57-4	ClCC(=C)CCl	2.126	0.83	1.455	0	1	2.459	5.82045	T	4.67716	1.14329
	1891-95-8	N#Cc1cc(Cl)c(c(c1)Cl)O	1.886	0.988	0.764	0	0	2.343	3.88857	T	4.43999	-0.551411
	1912-24-9	CCNc1nc(NC(C)C)nc(n1)Cl	3.175	0.859	2.095	0	0	2.59	4.09533	T	3.91974	0.175585
	1929-73-3	CCCCOCCOC(=O)COc1ccc(cc1Cl)Cl	3.641	1.192	1.481	0	1	3.16	5.05189	T	4.88916	0.162728
	1929-82-4	Clc1cccc(n1)C(Cl)(Cl)Cl	2.019	1.317	1.288	0	0	2.689	4.36799	T	4.73956	-0.371569
	19406-51-0	Nc1cc(N(=O)=O)c(c(c1)N(=O)=O)C	2.479	0.887	0.954	0	0	1.748	4.45789	T	4.24033	0.217555
	1962-75-0	CCCCOC(=O)c1ccc(cc1)C(=O)OCCCC	4.05	0.693	1.381	0	2	3.618	5.66655	T	5.41595	0.2506
	1965-09-9	Oc1ccc(cc1)Oc1ccc(cc1)O	3.24	0.56	0.889	0	0	2.214	4.54424	T	4.08814	0.456094
	2008-58-4	NC(=O)c1c(Cl)cccc1Cl	2.079	0.988	0.836	0	1	2.481	2.60765	T	3.7209	-1.11325
	2016-57-1	CCCCCCCCCCN	4.037	0.134	1.563	0	0	3.806	5.17981	T	5.0136	0.166202
	2032-59-9	CNC(=O)Oc1ccc(c(c1)C)N(C)C	3.421	0.58	1.7	0	1	1.57	5.02863	T	3.7454	1.28323
	2034-22-2	Brc1[nH]c(c(n1)Br)Br	1.279	1.327	1.284	0	0	2.2	4.69745	T	4.4133	0.284153
	2051-61-8	Clc1cccc(c1)c1ccccc1	3.252	0.499	0.832	0	0	4.416	4.38359	T	4.98596	-0.602375
	206-44-0	c1ccc2c(c1)c1cccc3c1c2ccc3	3.739	0	0.7	0	0	4.76	7.34552	T	5.98259	1.36293
	20662-84-4	Cc1oc(c(n1)C)C	2.591	0.331	1.629	0	0	0.874	2.39467	T	2.29977	0.0949004
	2074-67-1	OCP(=O)(CO)O	2.118	0.956	1.643	0	0	-2.03	3.63818	T	3.09508	0.543104
	2117-11-5	CC(CC#C)O	2.544	0.223	1.245	0	0	1.064	3.37964	T	2.8759	0.503742
	2138-22-9	Clc1ccc(c(c1)O)O	2.08	0.764	0.788	0	0	1.514	4.96139	T	4.08243	0.878958
	2150-47-2	COC(=O)c1ccc(cc1O)O	2.8	0.693	1.091	0	1	1.437	3.60256	T	3.51369	0.0888671
	2163-79-3	O=C(N(C)C)NC1CC2CC1C1C2CCC1	3.9	0.429	1.572	0	1	2.297	3.84193	T	3.84642	-0.00449046
	21725-46-2	CCNc1nc(nc(n1)Cl)NC(C#N)(C)C	3.177	0.918	1.919	0	0	2.031	4.11611	T	3.8243	0.291811
	22037-97-4	CCCSCCSCCC	3.609	0.811	1.208	0	0	3.291	4.38041	T	4.66619	-0.285782
	22104-62-7	CN(CC(C(=O)C)C)C	3.261	0.331	2.047	0	1	0.915	4.18194	T	3.03702	1.14492
	2212-67-1	CCSC(=O)N1CCCCCC1	3.38	0.702	1.527	0	1	1.579	3.84127	T	3.96935	-0.128087
	2234-16-4	Clc1ccc(c(c1)Cl)C(=O)C	2.442	0.934	0.984	0	1	3.259	4.20837	T	4.30953	-0.101163
	2243-27-8	CCCCCCCCC#N	3.63	0.134	1.476	0	0	3.358	4.30501	T	4.38177	-0.0767629
	2245-38-7	Cc1cc2c(cc1C)cccc2C	3.756	0	0.964	0	0	4.23	4.42496	T	4.94144	-0.516485
	22726-00-7	Brc1cccc(c1)C(=O)N	2.198	0.798	0.79	0	1	2.056	3.32753	T	3.56301	-0.23548
	23060-14-2	CCOC(=O)CC(C(=O)OCC)S	3.159	0.965	1.584	0	2	1.121	3.77041	T	3.90223	-0.131821
	23135-22-0	CNC(=O)ON=C(C(=O)N(C)C)SC	2.862	1.031	1.828	0	3	-0.463	4.51211	T	3.78614	0.725971
	23184-66-9	CCCCOCN(c1c(CC)cccc1CC)C(=O)CCl	4.121	0.829	1.551	0	1	3.913	5.65338	T	5.29974	0.353642
	2357-47-3	Nc1ccc(c(c1)C(F)(F)F)F	2.309	0.907	0.871	0	0	3.046	3.7746	T	4.4503	-0.675701
	2362-61-0	OC1CCCCC1c1ccccc1	3.69	0.223	1.062	0	0	2.726	3.59882	T	4.2118	-0.612976
	2370-63-0	CCOCCOC(=O)C(=C)C	3.282	0.56	1.749	0	2	1.117	3.75678	T	3.62804	0.128743
	2416-94-6	Cc1ccc(c(c1O)C)C	3.252	0.223	1.077	0	0	2.51	4.2204	T	3.98597	0.234427
	2437-25-4	CCCCCCCCCCCC#N	4.085	0.134	1.482	0	0	4.234	5.63015	T	5.3626	0.267551
	2439-77-2	COc1ccccc1C(=O)N	2.726	0.496	1.108	0	1	1.06	3.10031	T	3.04883	0.0514819
	2447-79-2	Clc1ccc(c(c1)Cl)C(=O)N	2.079	0.988	0.836	0	1	2.481	3.29836	T	3.7209	-0.422531
	24544-04-5	CC(c1cccc(c1N)C(C)C)C	3.867	0.134	1.174	0	0	3.386	4.06387	T	4.47476	-0.410885
	2455-24-5	CC(=C)C(=O)OCC1CCCO1	3.33	0.56	1.555	0	2	1.042	3.69071	T	3.27888	0.411828
	2460-49-3	COc1cc(Cl)c(cc1O)Cl	2.304	1.028	1.124	0	0	2.433	4.63532	T	4.46543	0.169883
	2495-37-6	O=C(C(=C)C)OCc1ccccc1	3.323	0.405	1.17	0	2	2.592	4.57676	T	4.32204	0.254726
	2499-95-8	CCCCCCOC(=O)C=C	3.501	0.405	1.585	1	1	2.27	5.14665	T	4.55031	0.596349
	253-52-1	c1ccc2c(c1)cnnc2	2.594	0.251	0.861	0	0	1.68	3.11232	T	3.45489	-0.34257
	2536-31-4	COC(=O)C1(O)c2cc(Cl)ccc2c2c1cccc2	3.38	0.874	0.903	0	1	3.184	5.27751	T	4.8758	0.401711
	271-89-6	c1ccc2c(c1)occ2	2.634	0.223	0.939	0	0	1.834	3.92627	T	3.45735	0.468918
	27304-13-8	ClC1C2C(C3C1(Cl)O3)C1(C(C2(Cl)C(=C1Cl)Cl)(Cl)Cl)Cl	2.836	1.86	1.046	0	2	4.452	8.20714	T	7.94242	0.264721
	280-57-9	C1CN2CCN1CC2	3.026	0.251	2.164	0	0	0.314	1.81195	T	1.75503	0.0569179
	2859-67-8	OCCCc1cccnc1	2.955	0.331	1.313	0	0	0.652	2.96126	T	2.66186	0.299402
	28689-08-9	Clc1cc(Cl)c(c(c1)N(=O)=O)N(=O)=O	1.844	1.275	0.804	0	0	3.109	6.71961	T	5.24656	1.47305
	2894-51-1	Clc1ccc(cc1)C(=O)c1ccccc1N	3.128	0.713	0.797	0	1	4.017	5.03857	T	4.99986	0.0387144
	2905-69-3	COC(=O)c1cc(Cl)ccc1Cl	2.417	1.028	1.162	0	1	3.19	4.16884	T	4.32345	-0.154614
	2921-88-2	CCOP(=S)(Oc1nc(Cl)c(cc1Cl)Cl)OCC	2.624	1.621	1.502	0	0	3.213	6.31436	T	6.03636	0.278004
	29232-93-7	CCN(c1nc(cc(n1)C)OP(=S)(OC)OC)CC	3.436	1.225	1.839	0	0	2.054	5.0869	T	4.71214	0.374761
	29553-26-2	FC(C(C(O)(C)C)(F)F)F	2.423	0.949	1.15	0	0	1.94	2.43955	T	4.23959	-1.80004
	2973-76-4	COc1cc(C=O)cc(c1O)Br	2.548	0.947	1.051	1	0	1.66	3.58773	T	4.11231	-0.524575
	298-00-0	COP(=S)(Oc1ccc(cc1)N(=O)=O)OC	2.647	1.286	1.278	0	0	1.602	4.50811	T	4.60391	-0.095793
	298-02-2	CCSCSP(=S)(OCC)OCC	3.196	1.38	1.234	0	0	1.321	6.01773	T	5.30337	0.714361
	298-04-4	CCSCCSP(=S)(OCC)OCC	3.378	1.38	1.25	0	0	1.654	4.85442	T	5.31346	-0.459037
	299-84-3	COP(=S)(Oc1cc(Cl)c(cc1Cl)Cl)OC	2.396	1.593	1.351	0	0	3.32	6.02295	T	5.95045	0.0724994
	300-76-5	COP(=O)(OC(C(Br)(Cl)Cl)Br)OC	1.983	1.714	2.105	0	0	2.358	5.06216	T	4.98965	0.0725116
	306-67-2	NCCCNCCCCNCCCN	4.086	0.452	1.843	0	0	0.37	3.46263	T	2.71906	0.743564
	3066-71-5	C=CC(=O)OC1CCCCC1	3.353	0.405	1.418	1	1	1.878	5.01791	T	4.42655	0.591355
	309-00-2	ClC1=C(Cl)C2(C(C1(Cl)C1C2C2CC1C=C2)(Cl)Cl)Cl	3.174	1.586	0.91	2	2	5.361	7.38169	T	7.23688	0.144812
	309-43-3	CCCC(C1(CC=C)C(=O)NC(=NC1=O)O)C	3.567	0.711	1.501	1	3	1.759	4.0425	T	4.0168	0.0256989
	3179-90-6	OCCNc1ccc(c2c1C(=O)c1c(C2=O)c(O)ccc1O)NCCO	3.81	1.025	1.055	0	2	0.215	3.83834	T	3.95061	-0.112266
	3206-31-3	CCOC(=O)N(C(=O)OCC)C(=O)OCC	3.311	0.972	2.208	0	3	-0.165	4.24397	T	4.18624	0.0577349
	3252-43-5	BrC(C#N)Br	0.667	1.03	0.906	0	0	1.064	5.55814	T	5.26692	0.291216
	32534-95-5	CC(C(=O)OCCCC(CCC)C)Oc1cc(Cl)c(cc1Cl)Cl	3.979	1.306	1.404	0	1	5.176	4.23936	T	4.57938	-0.340028
	330-54-1	O=C(N(C)C)Nc1ccc(c(c1)Cl)Cl	2.74	1.04	1.603	0	1	2.646	4.21527	T	4.56342	-0.348152
	330-93-8	Fc1ccc(cc1)Oc1ccc(cc1)F	3.001	0.651	0.781	0	0	4.203	5.26205	T	5.06819	0.193855
	3309-68-0	CCCSCSP(=S)(OCC)OCC	3.378	1.38	1.25	0	0	1.654	5.93331	T	5.31346	0.619856
	333-41-5	CCOP(=S)(Oc1cc(C)nc(n1)C(C)C)OCC	3.55	1.182	1.624	0	0	2.433	4.81133	T	4.63522	0.176109
	3351-05-1	OS(=O)(=O)c1cccc2c1c(ccc2N=Nc1ccc(c2c1cccc2)N=Nc1cccc(c1)S(=O)(=O)O)Nc1ccccc1	4.311	1.496	0.964	0	0	3.522	5.19011	T	5.22235	-0.0322372
	33693-04-8	CCNc1nc(OC)nc(n1)NC(C)(C)C	3.587	0.675	2.108	0	0	2.527	3.65649	T	3.77023	-0.11374
	3380-34-5	Clc1ccc(c(c1)O)Oc1ccc(cc1Cl)Cl	2.893	1.236	0.907	0	0	3.842	6.04674	T	5.66215	0.384581
	33820-53-0	CCCN(c1c(cc(cc1N(=O)=O)C(C)C)N(=O)=O)CCC	3.898	0.887	1.45	0	0	4.066	5.99917	T	5.34416	0.655009
	3383-96-8	COP(=S)(Oc1ccc(cc1)Sc1ccc(cc1)OP(=S)(OC)OC)OC	3.675	1.718	1.248	0	0	3.167	4.13611	T	4.92965	-0.793542
	34274-04-9	COCCCNCc1cc(OC)c(c(c1)OC)OC	3.937	0.762	1.708	0	0	1.145	3.29683	T	3.13479	0.162039
	3428-24-8	Oc1cc(Cl)c(cc1O)Cl	1.965	1.028	0.762	0	0	2.116	5.30322	T	4.45984	0.843375
	34723-82-5	BrCC1CCCCO1	2.819	0.732	1.483	0	0	1.717	2.94127	T	3.30957	-0.368303
	3481-20-7	Clc1cc(Cl)c(c(c1Cl)N)Cl	2.019	1.317	0.77	0	0	3.617	5.93046	T	5.41523	0.51523
	350-46-9	Fc1ccc(cc1)N(=O)=O	1.822	0.681	0.794	0	0	2.335	3.69624	T	4.09626	-0.400025
	35367-38-5	O=C(NC(=O)c1c(F)cccc1F)Nc1ccc(cc1)Cl	2.928	1.131	0.908	0	2	3.508	5.85988	T	5.67479	0.185097
	35572-78-2	O=N(=O)c1cc(N)c(c(c1)N(=O)=O)C	2.479	0.887	0.954	0	0	1.748	4.11875	T	4.24033	-0.121584
	3567-25-7	Clc1ccc(c(c1)NC(=O)Nc1ccc(c(c1)Cl)Cl)Oc1ccc(cc1S(=O)(=O)O)Cl	3.38	1.749	1.135	0	1	3.305	4.95121	T	5.07158	-0.120372
	368-77-4	N#Cc1cccc(c1)C(F)(F)F	2.297	0.762	0.798	0	0	2.841	3.55481	T	4.2482	-0.693396
	3687-13-6	Clc1ccc(c(c1)Cl)OS(=O)(=O)C	2.206	1.3	1.36	0	0	2.371	4.73874	T	4.57177	0.166978
	3689-24-5	CCOP(=S)(OP(=S)(OCC)OCC)OCC	3.407	1.548	1.653	0	0	1.145	6.25792	T	5.91779	0.340131
	3698-83-7	Clc1cc(Cl)c(cc1N(=O)=O)N(=O)=O	1.844	1.275	0.804	0	0	3.109	6.78383	T	5.24656	1.53726
	371-40-4	Nc1ccc(cc1)F	2.216	0.389	0.796	0	0	1.953	3.75102	T	3.67748	0.0735489
	3811-73-2	Sc1cccc[n+]1[O-]	1.786	0.702	1.081	0	0	-1.265	8.13222	T	7.05237	1.07984
	383-63-1	CCOC(=O)C(F)(F)F	1.883	0.916	1.207	0	1	1.188	1.15256	T	2.6482	-1.49563
	385-00-2	OC(=O)c1c(F)cccc1F	2.11	0.773	0.773	0	1	2.57	3.36011	T	3.65856	-0.298447
	3923-52-2	C#CC(c1ccccc1)(c1ccccc1)O	3.629	0.223	0.802	0	0	3.571	4.26941	T	4.66675	-0.397337
	393-39-5	Fc1ccc(c(c1)C(F)(F)F)N	2.309	0.907	0.871	0	0	3.046	3.78188	T	4.4503	-0.668427
	3944-76-1	CCC(C(C=O)C)C	3.316	0.223	1.571	1	0	1.795	3.85358	T	3.67326	0.180328
	39515-41-8	N#CC(c1cccc(c1)Oc1ccccc1)OC(=O)C1C(C1(C)C)(C)C	4.223	0.638	1.117	0	1	3.557	8.16865	T	6.43479	1.73386
	39905-57-2	CCCCCCOc1ccc(cc1)N	3.749	0.331	1.278	0	0	2.773	4.77707	T	4.18947	0.587608
	4080-31-3	ClC=CC[N+]12CN3CN(C2)CN(C1)C3	3.351	0.797	2.456	2	0	-0.197	3.90301	T	3.90282	0.000180269
	4097-49-8	O=N(=O)c1cc(cc(c1O)N(=O)=O)C(C)(C)C	3.098	0.93	1.075	0	0	2.702	5.64986	T	4.66736	0.982506
	4117-14-0	CCCCCCCC#CCO	3.734	0.223	1.374	0	0	3.661	5.15893	T	4.61631	0.54262
	41198-08-7	CCCSP(=O)(Oc1ccc(cc1Cl)Br)OCC	3.073	1.493	1.279	0	0	3.737	6.64502	T	6.26525	0.37977
	4151-50-2	CCNS(=O)(=O)C(C(C(C(C(C(C(C(F)(F)F)(F)F)(F)F)(F)F)(F)F)(F)F)(F)F)(F)F	3.249	2.071	1.327	0	0	3.948	6.44555	T	6.3025	0.143045
	4208-80-4	COc1ccc(c(c1)OC)NC=CC1=[N+](C)c2c(C1(C)C)cccc2	4.247	0.58	1.36	2	1	3.062	5.06643	T	5.14001	-0.0735846
	42087-80-9	COC(=O)c1ccc(cc1N(=O)=O)Cl	2.375	1.026	1.09	0	1	2.553	3.89512	T	4.01664	-0.12152
	4214-79-3	Oc1ccc(cn1)Cl	1.634	0.713	1.19	0	0	1.313	2.05553	T	3.32912	-1.27359
	42454-06-8	O=Cc1cc(O)ccc1N(=O)=O	2.309	0.762	0.845	1	0	1.091	3.60084	T	4.07564	-0.474805
	4253-89-8	CC(SSC(C)C)C	3.219	0.811	1.127	0	0	2.604	4.25747	T	4.50427	-0.246796
	4403-90-1	Cc1ccc(c(c1)S(=O)(=O)O)Nc1ccc(c2c1C(=O)c1ccccc1C2=O)Nc1ccc(cc1S(=O)(=O)O)C	4.205	1.512	1.046	0	2	2.11	5.0018	T	4.96313	0.0386667
	4412-91-3	OCc1cocc1	2.24	0.405	1.203	0	0	-0.316	2.28585	T	2.61055	-0.324702
	446-52-6	O=Cc1ccccc1F	2.233	0.46	0.789	1	0	2.206	4.9603	T	4.40626	0.554038
	4460-86-0	COc1cc(C=O)c(cc1OC)OC	3.24	0.693	1.487	1	0	1.002	3.59814	T	3.83793	-0.239792
	454-89-7	O=Cc1cccc(c1)C(F)(F)F	2.374	0.811	0.817	1	0	2.841	5.27709	T	4.7523	0.524782
	464-49-3	O=C1CC2C(C1(C)CC2)(C)C	3.601	0.223	1.254	0	1	2.357	3.14119	T	3.63343	-0.492232
	4655-34-9	CC(OC(=O)C(=C)C)C	3.08	0.405	1.609	0	2	1.619	3.52807	T	3.42777	0.100297
	470-82-6	CC12CCC(CC1)C(O2)(C)C	3.734	0.223	1.426	0	0	2.502	3.17971	T	3.93003	-0.750316
	475-20-7	C=C1C2CCC3C1(C)CCCC(C23)(C)C	4.324	0	1.205	0	1	4.738	4.30186	T	4.80438	-0.502522
	4798-44-1	CCCC(C=C)O	3.08	0.223	1.462	1	0	1.442	3.51791	T	3.61686	-0.0989476
	4839-46-7	OC(=O)CC(CC(=O)O)(C)C	3.073	0.693	1.438	0	2	0.787	1.05542	T	2.97558	-1.92017
	4901-51-3	Clc1c(O)cc(c(c1Cl)Cl)Cl	1.962	1.345	0.783	0	0	3.617	5.75248	T	5.46713	0.285348
	4916-57-8	n1ccc(cc1)CCc1ccncc1	3.386	0.251	1.225	0	0	1.586	3.08645	T	3.34833	-0.26188
	496-11-7	C1Cc2c(C1)cccc2	3.25	0	0.95	0	0	3.259	3.92645	T	4.32714	-0.400689
	496-16-2	c1ccc2c(c1)OCC2	2.824	0.223	1.051	0	0	1.801	3.16754	T	3.42008	-0.252542
	497-37-0	OC1CC2CC1CC2	3.134	0.223	1.193	0	0	1.548	2.69202	T	3.25617	-0.564153
	498-66-8	C1CC2CC1C=C2	3.11	0	1.079	2	0	2.42	3.97391	T	3.95057	0.0233469
	499-83-2	OC(=O)c1cccc(n1)C(=O)O	2.309	0.762	1.118	0	2	-0.129	2.7152	T	3.30479	-0.589589
	50-29-3	ClC(C(c1ccc(cc1)Cl)c1ccc(cc1)Cl)(Cl)Cl	3.337	1.443	0.913	0	0	6.166	7.42902	T	6.33083	1.09818
	50-31-7	Clc1ccc(c(c1Cl)C(=O)O)Cl	2.077	1.236	0.829	0	1	3.458	4.42363	T	4.61161	-0.187979
	500-22-1	O=Cc1cccnc1	2.086	0.331	1.221	1	0	0.143	3.81503	T	3.61336	0.201665
	502-56-7	CCCCC(=O)CCCC	3.7	0.223	1.556	0	1	2.446	3.66175	T	3.67581	-0.0140575
	506-96-7	CC(=O)Br	0.965	0.732	1.359	0	1	0.435	3.4812	T	3.18552	0.295684
	51-28-5	O=N(=O)c1ccc(c(c1)N(=O)=O)O	2.183	0.93	0.846	0	0	1.395	4.22371	T	4.24462	-0.0209127
	51218-45-2	COCC(N(c1c(C)cccc1CC)C(=O)CCl)C	3.871	0.829	1.558	0	1	3.026	4.53937	T	4.63112	-0.0917483
	514-10-3	CC(C1=CC2=CCC3C(C2CC1)(C)CCCC3(C)C(=O)O)C	4.532	0.405	1.189	2	3	4.639	5.10415	T	5.10984	-0.00568683
	52-68-6	COP(=O)(C(C(Cl)(Cl)Cl)O)OC	2.238	1.513	2.078	0	0	0.489	4.51305	T	4.4317	0.0813508
	5217-47-0	CCN1C(=O)CC(=O)N(C1=S)CC	2.841	0.88	1.705	0	3	0.226	1.64748	T	2.6519	-1.00442
	52645-53-1	ClC(=CC1C(C1(C)C)C(=O)OCc1cccc(c1)Oc1ccccc1)Cl	4.031	1.113	1.106	1	2	4.579	7.63997	T	7.8758	-0.235827
	5267-27-6	O=N(=O)c1cc(N(=O)=O)c(cc1C)N	2.479	0.887	0.954	0	0	1.748	4.91193	T	4.24033	0.671599
	527-60-6	Cc1cc(C)c(c(c1)C)O	3.252	0.223	1.077	0	0	2.51	4.02027	T	3.98597	0.0342977
	528-29-0	O=N(=O)c1ccccc1N(=O)=O	2.094	0.827	0.86	0	0	1.886	5.44892	T	4.20786	1.24106
	529-19-1	N#Cc1ccccc1C	2.728	0.134	0.923	0	0	2.102	3.42042	T	3.56372	-0.143301
	529-20-4	O=Cc1ccccc1C	2.824	0.223	1	1	0	2.102	3.36043	T	3.80669	-0.44626
	532-32-1	OC(=O)c1ccccc1	2.477	0.405	0.876	0	1	1.7	2.47383	T	3.00206	-0.528231
	5331-91-9	Clc1ccc2c(c1)nc(s2)S	1.977	1.112	0.881	0	0	2.37	4.79822	T	4.59323	0.204994
	534-52-1	O=N(=O)c1cc(C)c(c(c1)N(=O)=O)O	2.439	0.93	0.924	0	0	1.748	5.00696	T	4.30128	0.705681
	5372-81-6	COC(=O)c1ccc(c(c1)N)C(=O)OC	3.049	0.762	1.258	0	2	1.996	4.36927	T	4.00872	0.360548
	538-68-1	CCCCCc1ccccc1	3.78	0	1.182	0	0	3.854	4.93806	T	4.6781	0.259955
	5395-75-5	CCSCCSCC	3.219	0.811	1.151	0	0	2.604	3.39748	T	4.49344	-1.09596
	54-21-7	OC(=O)c1ccccc1O	2.495	0.56	0.835	0	1	1.643	1.96881	T	3.11849	-1.14968
	540-88-5	CC(=O)OC(C)(C)C	3.026	0.405	1.787	0	1	1.373	2.55058	T	3.10422	-0.553637
	5407-04-5	ClCCCN(C)C	2.875	0.582	2.311	0	0	1.587	3.075	T	2.83764	0.237359
	541-73-1	Clc1cccc(c1)Cl	2.126	0.83	0.899	0	0	3.478	4.26266	T	4.47842	-0.215765
	542-75-6	ClCC=CCl	1.639	0.83	1.445	2	0	2.081	5.04961	T	5.00696	0.0426571
	544-40-1	CCCCSCCCC	3.669	0.486	1.374	0	0	3.291	4.61024	T	4.44492	0.165319
	54576-32-8	CCSCCCCSCC	3.609	0.811	1.208	0	0	3.291	4.46892	T	4.66619	-0.197266
	55-21-0	NC(=O)c1ccccc1	2.456	0.331	0.875	0	1	1.294	2.26312	T	2.86533	-0.602207
	55-38-9	CSc1ccc(cc1C)OP(=S)(OC)OC	3.18	1.281	1.246	0	0	2.492	4.96309	T	5.06373	-0.100642
	55-63-0	O=N(=O)OC(CON(=O)=O)CON(=O)=O	2.482	1.303	1.415	0	0	0.575	4.91871	T	4.33036	0.588345
	55-86-7	ClCCN(CCCl)C	2.719	0.891	2.292	0	0	1.94	3.28945	T	3.31349	-0.0240399
	5538-94-3	CCCCCCCC[N+](CCCCCCCC)(C)C	4.88	0.134	1.853	0	0	2.217	4.76968	T	4.92755	-0.157872
	55406-53-6	CCCCNC(=O)OCC#CI	2.876	0.928	1.372	0	1	1.737	6.14785	T	4.71577	1.43207
	55792-61-5	CCCCCCCCOc1ccccc1NC(=O)C	4.139	0.496	1.43	0	1	4.206	5.76744	T	5.43833	0.329106
	5598-13-0	COP(=S)(Oc1nc(Cl)c(cc1Cl)Cl)OC	2.122	1.621	1.511	0	0	2.64	5.67735	T	5.45912	0.218234
	56-37-1	CC[N+](Cc1ccccc1)(CC)CC	4.061	0.134	1.658	0	0	-0.294	3.15068	T	2.98103	0.16965
	56-38-2	CCOP(=S)(Oc1ccc(cc1)N(=O)=O)OCC	3.067	1.286	1.309	0	0	2.223	5.3182	T	5.00776	0.310437
	56108-12-4	NC(=O)c1ccc(cc1)C(C)(C)C	3.452	0.331	1.098	0	1	2.54	3.74214	T	3.86949	-0.127354
	56207-39-7	O=N(=O)c1ccc(c(c1N)C)N(=O)=O	2.479	0.887	0.954	0	0	1.748	5.3406	T	4.24033	1.10027
	563-12-2	CCOP(=S)(OCC)SCSP(=S)(OCC)OCC	3.528	1.74	1.288	0	0	0.626	5.46616	T	5.4706	-0.00444297
	563-80-4	CC(=O)C(C)C	2.802	0.223	1.6	0	1	1.064	1.99874	T	2.51099	-0.512247
	56348-40-4	CSCCCCCCSC	3.609	0.811	1.208	0	0	3.291	4.24707	T	4.66619	-0.419115
	5673-07-4	COc1cccc(c1C)OC	3.198	0.405	1.399	0	0	1.897	3.87389	T	3.42561	0.448285
	5683-33-0	CN(c1ccccn1)C	2.888	0.251	1.771	0	0	1.398	2.98323	T	2.5309	0.452335
	57-06-7	C=CCN=C=S	1.783	0.57	1.187	1	0	2.033	6.06391	T	4.71077	1.35314
	57-14-7	CN(N)C	2.333	0.251	2.327	0	0	-0.241	3.88415	T	2.07546	1.80869
	57-33-0	CCCC(C1(CC)C(=O)NC(=NC1=O)O)C	3.526	0.711	1.586	0	3	1.569	3.6601	T	3.72892	-0.0688278
	57-43-2	CCC1(CCC(C)C)C(=O)NC(=O)NC1=O	3.526	0.711	1.596	0	3	0.757	3.42325	T	3.38535	0.0378993
	57-55-6	OCC(O)C	2.366	0.405	1.735	0	0	-0.534	0.242119	T	1.36756	-1.12544
	57055-38-6	COC(=O)C1(C)CCCC2(C1CCc1c2ccc(c1Cl)C(C)C)C	4.436	0.764	1.227	0	1	5.258	5.41243	T	5.51472	-0.102295
	57055-39-7	COC(=O)C1(C)CCCC2(C1CCc1c2cc(c(c1Cl)C(C)C)Cl)C	4.356	1.028	1.224	0	1	5.741	5.75757	T	5.57013	0.187437
	573-56-8	Oc1c(cccc1N(=O)=O)N(=O)=O	2.183	0.93	0.846	0	0	1.395	3.66631	T	4.24462	-0.57831
	576-26-1	Cc1cccc(c1O)C	3.012	0.223	1.023	0	0	2.193	3.75054	T	3.70772	0.042817
	578-46-1	Cc1ccc(c(c1)N)N(=O)=O	2.508	0.58	0.941	0	0	1.701	3.79851	T	3.76941	0.0291087
	578-54-1	CCc1ccccc1N	3.103	0.134	1.016	0	0	2.193	3.21018	T	3.72634	-0.516158
	58-89-9	ClC1C(Cl)C(Cl)C(C(C1Cl)Cl)Cl	2.585	1.586	1.352	0	0	4.092	6.55062	T	6.22924	0.321375
	58-90-2	Oc1c(Cl)cc(c(c1Cl)Cl)Cl	1.962	1.345	0.783	0	0	3.617	5.35243	T	5.46713	-0.114705
	5813-64-9	NCC(C)(C)C	3.143	0.134	1.641	0	0	1.209	2.26377	T	2.63779	-0.374021
	583-53-9	Brc1ccccc1Br	2.126	0.977	0.771	0	0	3.795	4.76236	T	4.79005	-0.0276875
	584-84-9	O=C=Nc1ccc(c(c1)N=C=O)C	2.528	0.58	1.297	0	0	1.539	3.02481	T	3.29612	-0.271311
	587-02-0	CCc1cccc(c1)N	3.103	0.134	1.016	0	0	2.193	3.65053	T	3.72634	-0.0758071
	589-16-2	CCc1ccc(cc1)N	3.103	0.134	1.016	0	0	2.193	3.22018	T	3.72634	-0.506161
	59-50-7	Oc1ccc(c(c1)C)Cl	2.456	0.64	0.937	0	0	2.461	4.28603	T	4.05096	0.235069
	59-97-2	c1ccc(cc1)CC1=NCCN1	3.26	0.251	1.287	0	1	1.994	2.74475	T	3.42066	-0.675915
	590-86-3	O=CCC(C)C	2.802	0.223	1.6	1	0	1.064	4.42337	T	3.58804	0.835327
	591-78-6	CCCCC(=O)C	3.08	0.223	1.583	0	1	1.442	2.36934	T	2.87235	-0.503014
	592-46-1	CC=CC=CC	3.046	0	1.333	4	0	2.352	3.61383	T	3.62111	-0.00728803
	5922-60-1	N#Cc1cc(Cl)ccc1N	2.217	0.659	0.788	0	0	1.758	3.72716	T	3.97278	-0.245624
	593-08-8	CCCCCCCCCCCC(=O)C	4.258	0.223	1.538	0	1	4.506	5.74122	T	5.34827	0.392952
	596-85-0	C=CC(CCC1C(=C)CCC2C1(C)CCCC2(C)C)(O)C	4.717	0.223	1.288	1	1	4.804	6.38402	T	6.22393	0.160091
	598-74-3	CC(C(C)C)N	3.143	0.134	1.641	0	0	1.209	2.48715	T	2.63779	-0.150645
	60-00-4	OC(=O)CN(CC(=O)O)CCN(CC(=O)O)CC(=O)O	3.423	1.19	1.993	0	4	-1.358	3.6891	T	3.69556	-0.00646021
	60-13-9	CC(Cc1ccccc1)N	3.332	0.134	1.068	0	0	2.242	3.806	T	3.83588	-0.0298802
	60-29-7	CCOCC	2.748	0.223	2.048	0	0	0.8	1.46181	T	1.92895	-0.467139
	60-41-3	O=C1CC2OCC=C3C4C2C2N1c1ccccc1C12CCN(C1C4)C3	4.135	0.58	1.263	1	2	2.904	5.53839	T	5.71013	-0.171746
	603-83-8	O=N(=O)c1cccc(c1C)N	2.508	0.58	0.941	0	0	1.701	3.48336	T	3.76941	-0.286046
	606-20-2	Cc1c(cccc1N(=O)=O)N(=O)=O	2.377	0.827	0.938	0	0	2.239	3.99092	T	4.2482	-0.257284
	607-00-1	O=CN(c1ccccc1)c1ccccc1	3.314	0.331	1.173	1	0	3.112	3.81239	T	4.51462	-0.702231
	608-71-9	Brc1c(O)c(Br)c(c(c1Br)Br)Br	2.086	1.685	0.396	0	0	4.594	6.72044	T	6.36756	0.35288
	608-93-5	Clc1cc(Cl)c(c(c1Cl)Cl)Cl	2.26	1.443	0.902	0	0	4.926	6.0058	T	5.86534	0.140461
	609-23-4	Ic1cc(I)c(c(c1)I)O	1.925	1.364	0.421	0	0	4.19	5.59096	T	5.53234	0.0586247
	610-41-3	Nc1ccc(c(c1)N(=O)=O)N(=O)=O	2.215	0.887	0.888	0	0	1.395	4.3298	T	4.18752	0.142278
	61096-84-2	CCCCCCOc1ccc(cc1OC)C=O	3.905	0.56	1.399	1	0	2.65	4.94703	T	4.4015	0.545529
	614-80-2	CC(=O)Nc1ccccc1O	2.726	0.496	1.179	0	1	1.06	3.66098	T	3.04747	0.613507
	616-72-8	Cc1cc(C)c(cc1N(=O)=O)N(=O)=O	2.636	0.827	0.999	0	0	2.573	4.39257	T	4.34788	0.0446926
	616-73-9	O=N(=O)c1cc(N(=O)=O)c(cc1C)O	2.439	0.93	0.924	0	0	1.748	4.85613	T	4.30128	0.554852
	616-86-4	CCOc1ccc(c(c1)N(=O)=O)N	2.781	0.711	1.147	0	0	1.515	3.84558	T	3.70339	0.142187
	6175-49-1	CCCCCCCCCCC(=O)C	4.137	0.223	1.542	0	1	4.234	5.19378	T	5.20096	-0.00717073
	618-62-2	Clc1cc(cc(c1)Cl)N(=O)=O	1.733	1.077	0.81	0	0	3.11	4.63009	T	4.8052	-0.175111
	619-15-8	O=N(=O)c1ccc(c(c1)C)N(=O)=O	2.377	0.827	0.938	0	0	2.239	5.14649	T	4.2482	0.898286
	619-50-1	COC(=O)c1ccc(cc1)N(=O)=O	2.583	0.762	1.104	0	1	1.968	3.88241	T	3.8438	0.0386045
	619-72-7	N#Cc1ccc(cc1)N(=O)=O	2.11	0.58	0.805	0	0	1.61	3.78684	T	3.85574	-0.068893
	619-80-7	NC(=O)c1ccc(cc1)N(=O)=O	2.329	0.711	0.868	0	1	1.229	3.09665	T	3.20973	-0.11308
	62-53-3	Nc1ccccc1	2.512	0.134	0.862	0	0	1.506	3.0776	T	3.37015	-0.292552
	62-55-5	CC(=S)N	1.512	0.57	0.879	0	1	-0.317	2.44457	T	2.75403	-0.30947
	62-73-7	COP(=O)(OC=C(Cl)Cl)OC	2.092	1.359	2.273	1	1	1.246	4.79625	T	4.79347	0.00277277
	62-75-9	O=NN(C)C	1.774	0.429	2.299	0	0	-0.41	1.89669	T	1.82642	0.0702672
	620-88-2	O=N(=O)c1ccc(cc1)Oc1ccccc1	3.052	0.638	0.903	0	0	3.237	4.90558	T	4.53438	0.371202
	621-42-1	CC(=O)Nc1cccc(c1)O	2.726	0.496	1.179	0	1	1.06	2.12642	T	3.04747	-0.921057
	623-25-6	ClCc1ccc(cc1)CCl	2.778	0.83	1.046	0	0	3.562	6.65212	T	4.83792	1.8142
	625-86-5	Cc1ccc(o1)C	2.634	0.223	1.298	0	0	0.943	3.13103	T	2.75758	0.373455
	626-43-7	Nc1cc(Cl)cc(c1)Cl	2.08	0.891	0.816	0	0	2.729	4.61962	T	4.36811	0.251514
	6266-23-5	OC(=O)C[n+]1ccccc1	2.536	0.496	1.482	0	1	0.204	3.03003	T	2.48847	0.541562
	627-30-5	OCCCCl	2.034	0.64	1.727	0	0	0.8	2.07203	T	2.52783	-0.455804
	628-76-2	ClCCCCCCl	2.755	0.83	1.656	0	0	2.957	3.74625	T	3.93232	-0.186071
	6284-83-9	Clc1c(N(=O)=O)c(Cl)cc(c1N(=O)=O)Cl	1.892	1.441	0.776	0	0	3.426	6.08732	T	5.59153	0.495795
	629-04-9	CCCCCCCBr	3.402	0.604	1.517	0	0	3.451	5.08583	T	4.56564	0.520186
	629-19-6	CCCSSCCC	3.219	0.811	1.127	0	0	2.604	4.75877	T	4.50427	0.254503
	629-40-3	N#CCCCCCCC#N	3.137	0.251	1.335	0	0	1.141	2.41161	T	2.88213	-0.470524
	63-25-2	CNC(=O)Oc1cccc2c1cccc2	3.195	0.496	1.133	0	1	2.222	4.44567	T	3.84796	0.597711
	631-64-1	BrC(C(=O)O)Br	1	1.15	0.968	0	1	0.996	3.49929	T	3.39161	0.107681
	633-96-5	Oc1ccc2c(c1N=Nc1ccc(cc1)S(=O)(=O)O)cccc2	3.343	1.068	0.923	0	0	2.538	3.32699	T	4.74378	-1.4168
	635-93-8	O=Cc1cc(Cl)ccc1O	2.217	0.764	0.859	1	0	2.269	5.30822	T	4.57828	0.729937
	6361-21-3	O=Cc1cc(ccc1Cl)N(=O)=O	2.025	0.932	0.851	1	0	2.212	4.67191	T	4.60706	0.0648461
	6393-42-6	Cc1cc(N(=O)=O)c(c(c1)N(=O)=O)N	2.479	0.887	0.954	0	0	1.748	4.1809	T	4.24033	-0.0594357
	64-17-5	CCO	1.946	0.223	1.929	0	0	-0.172	0.533823	T	1.5764	-1.04258
	6408-78-2	O=C1c2ccccc2C(=O)c2c1c(Nc1ccccc1)cc(c2N)S(=O)(=O)O	3.651	1.151	0.911	0	2	2.278	4.54031	T	4.60851	-0.068203
	645-56-7	CCCc1ccc(cc1)O	3.252	0.223	1.077	0	0	2.51	4.09282	T	3.98597	0.106848
	6491-02-7	Clc1cccc(c1)NC(=O)c1cccc(c1O)N(=O)=O	2.987	1.076	0.921	0	1	3.318	6.07724	T	4.97761	1.09963
	65-30-5	CN1CCCC1c1cccnc1	3.405	0.251	1.56	0	0	1.272	4.13172	T	2.8718	1.25991
	65-45-2	NC(=O)c1ccccc1O	2.43	0.496	0.849	0	1	1.237	3.13287	T	2.95735	0.175526
	654-66-0	Oc1ccc(c(c1)C(F)(F)F)[N+](=O)[O-]	2.065	1.062	0.852	0	0	2.463	4.39906	T	4.54695	-0.147894
	66-25-1	CCCCCC=O	3.08	0.223	1.583	1	0	1.442	3.75651	T	3.61794	0.138565
	66332-96-5	CC(Oc1cccc(c1)NC(=O)c1ccccc1C(F)(F)F)C	3.596	0.972	0.941	0	1	4.179	4.82842	T	5.7328	-0.904384
	6636-78-8	Oc1cccnc1Cl	1.634	0.713	1.19	0	0	0.501	2.31865	T	2.85608	-0.537435
	66441-23-4	CCOC(=O)C(Oc1ccc(cc1)Oc1nc2c(o1)cc(cc2)Cl)C	3.675	1.112	1.314	0	1	3.474	4.70599	T	5.04004	-0.334048
	67-36-7	O=Cc1ccc(cc1)Oc1ccccc1	3.333	0.405	0.963	1	0	2.974	4.63206	T	4.46552	0.16654
	67-68-5	CS(=O)C	1.751	0.629	1.483	0	0	-0.317	0.36145	T	1.91839	-1.55694
	67-72-1	ClC(C(Cl)(Cl)Cl)(Cl)Cl	2.189	1.586	2	0	0	3.291	5.24244	T	5.04844	0.193999
	68-11-1	OC(=O)CS	1.333	0.754	1.148	0	1	-0.386	3.48728	T	3.23226	0.255016
	68-12-2	O=CN(C)C	2.034	0.331	2.672	1	0	-0.273	0.840729	T	0.917815	-0.0770856
	683-72-7	ClC(C(=O)N)Cl	0.973	0.988	1.489	0	1	0.18	2.72506	T	2.86552	-0.140464
	68359-37-5	N#CC(c1ccc(c(c1)Oc1ccccc1)F)OC(=O)C1C(C1(C)C)C=C(Cl)Cl	3.828	1.259	0.966	1	2	4.279	8.60438	T	8.22399	0.38039
	685-91-6	CCN(C(=O)C)CC	3.029	0.331	2.13	0	1	0.967	1.88536	T	2.89224	-1.00688
	693-16-3	CCCCCCC(N)C	3.74	0.134	1.581	0	0	2.274	4.396	T	3.68948	0.706519
	693-21-0	O=N(=O)OCCOCCON(=O)=O	2.555	1.11	1.686	0	0	0.289	2.60113	T	3.06325	-0.462121
	693-54-9	CCCCCCCCC(=O)C	3.86	0.223	1.55	0	1	3.661	4.50963	T	4.55488	-0.045255
	693-65-2	CCCCCOCCCCC	3.98	0.223	1.723	0	0	2.894	4.70261	T	4.24419	0.45842
	693-93-6	Cc1cocn1	1.783	0.331	1.667	0	0	0.087	1.77659	T	1.90464	-0.128052
	6948-86-3	CCOC(CN(CC(OCC)OCC)C)OCC	4.191	0.762	2.195	0	0	1.239	2.61755	T	2.70738	-0.0898336
	69723-94-0	[O-]S(=O)(=O)c1ccc[n+](c1)Cc1ccccc1	3.065	0.923	1.317	0	0	1.271	2.01472	T	3.55106	-1.53634
	69770-23-6	O=Cc1cccc(c1)Oc1ccc(cc1)C(C)(C)C	3.961	0.405	1.083	1	0	3.987	5.84195	T	5.5924	0.249554
	70-30-4	Clc1cc(Cl)c(c(c1O)Cc1c(O)c(Cl)cc(c1Cl)Cl)Cl	3.005	1.683	0.774	0	0	4.804	7.28726	T	6.62195	0.665307
	70-38-2	CC(=CC1C(C1(C)C)C(=O)OCc1ccc(cc1C)C)C	4.36	0.405	1.228	1	2	4.235	6.66466	T	6.95457	-0.289917
	700-38-9	Cc1ccc(c(c1)O)N(=O)=O	2.448	0.638	0.921	0	0	1.701	3.51302	T	3.87528	-0.362264
	700-58-3	O=C1C2CC3CC1CC(C2)C3	3.461	0.223	1.111	0	1	2.357	3.39288	T	3.6899	-0.297014
	70124-77-5	N#CC(c1cccc(c1)Oc1ccccc1)OC(=O)C(c1ccc(cc1)OC(F)F)C(C)C	4.219	1.033	0.963	0	1	4.246	9.35363	T	7.65207	1.70156
	70343-06-5	O=N(=O)c1ccc(c(c1N)N(=O)=O)C	2.479	0.887	0.954	0	0	1.748	4.20848	T	4.24033	-0.0318522
	706-14-9	CCCCCCC1CCC(=O)O1	3.676	0.405	1.524	0	1	2.289	3.97589	T	3.77076	0.205126
	708-76-9	COc1cc(OC)cc(c1C=O)O	3.033	0.693	1.312	1	0	1.21	4.83239	T	3.95853	0.873856
	709-98-8	CCC(=O)Nc1ccc(c(c1)Cl)Cl	2.684	0.988	1.226	0	1	3.076	4.40414	T	4.4106	-0.00646542
	71-23-8	CCCO	2.396	0.223	1.778	0	0	0.347	1.12052	T	1.82459	-0.704077
	71-36-3	CCCCO	2.748	0.223	1.705	0	0	0.8	1.58902	T	2.2186	-0.629583
	71-41-0	CCCCCO	3.035	0.223	1.662	0	0	1.209	2.21711	T	2.57659	-0.359476
	71-43-2	c1ccccc1	2.585	0	0.917	0	0	2.255	3.50183	T	3.56666	-0.0648322
	71-55-6	CC(Cl)(Cl)Cl	1.439	1.079	1.867	0	0	2.226	3.40211	T	3.42127	-0.0191612
	71-73-8	CCCC(C1(CC)C(=O)NC(=NC1=O)S)C	3.444	0.88	1.466	0	3	1.95	4.00383	T	3.88627	0.11756
	7173-51-5	CCCCCCCCCC[N+](CCCCCCCCCC)(C)C	5.158	0.134	1.791	0	0	3.118	6.04029	T	5.71284	0.327442
	71862-02-7	Cc1c(NC=O)cccc1Cl	2.526	0.713	1.201	1	0	2.213	3.56063	T	4.16489	-0.604262
	72-43-5	COc1ccc(cc1)C(C(Cl)(Cl)Cl)c1ccc(cc1)OC	3.593	1.236	1.166	0	0	4.268	7.60719	T	6.45947	1.14772
	72-54-8	ClC(C(c1ccc(cc1)Cl)c1ccc(cc1)Cl)Cl	3.376	1.278	0.915	0	0	5.934	4.86175	T	5.92921	-1.06746
	7209-38-3	NCCCN1CCN(CC1)CCCN	3.98	0.452	2.013	0	0	-0.022	1.81049	T	2.16142	-0.350932
	7212-44-4	C=CC(CCC=C(CCC=C(C)C)C)(O)C	4.305	0.223	1.348	3	2	3.909	5.19182	T	5.18807	0.00374406
	7250-67-1	ClCCN1CCCC1	2.926	0.582	1.939	0	0	1.548	3.04596	T	2.84342	0.202539
	7307-55-3	CCCCCCCCCCCN	4.166	0.134	1.556	0	0	4.098	5.91172	T	5.32101	0.590706
	732-11-6	COP(=S)(SCN1C(=O)c2c(C1=O)cccc2)OC	2.938	1.385	1.225	0	2	1.02	4.59276	T	5.37975	-0.786989
	732-26-3	Oc1c(cc(cc1C(C)(C)C)C(C)(C)C)C(C)(C)C	4.536	0.223	1.29	0	0	4.907	6.63448	T	6.0883	0.546178
	7383-19-9	CCCCC(C#C)O	3.134	0.223	1.319	0	0	1.795	4.80444	T	3.33524	1.4692
	75-04-7	CCN	2.165	0.134	1.912	0	0	-0.172	2.30007	T	1.61937	0.680696
	75-05-8	CC#N	1.126	0.134	1.431	0	0	-0.317	1.39858	T	2.30508	-0.906505
	75-07-0	CC=O	1.429	0.223	1.75	1	0	-0.317	3.07585	T	2.94541	0.130439
	75-21-8	O1CC1	1.429	0.223	1.804	0	0	-0.564	2.71977	T	1.89426	0.825506
	75-35-4	ClC(=C)Cl	1	0.83	1.432	0	1	1.672	2.85585	T	2.81735	0.0384965
	75-36-5	CC(=O)Cl	0.965	0.64	1.695	0	1	0.202	3.27162	T	3.12896	0.142661
	75-57-0	C[N+](C)(C)C	3.001	0.134	2.92	0	0	-2.884	2.37516	T	2.375	0.000163083
	75-89-8	OCC(F)(F)F	1.279	0.811	1.313	0	0	0.58	2.92467	T	2.86928	0.0553868
	75-97-8	CC(=O)C(C)(C)C	3.08	0.223	1.583	0	1	1.442	3.06126	T	2.87235	0.188911
	75-99-0	OC(=O)C(Cl)(Cl)C	1.523	1.028	1.512	0	1	0.996	2.69285	T	2.53889	0.15396
	756-80-9	COP(=S)(OC)S	1.832	1.209	1.364	0	0	-0.792	3.82814	T	3.72204	0.106099
	76-01-7	ClC(C(Cl)(Cl)Cl)Cl	1.701	1.443	1.905	0	0	2.957	4.44026	T	4.41062	0.0296419
	76-03-9	OC(=O)C(Cl)(Cl)Cl	1.094	1.236	1.461	0	1	0.996	1.91109	T	2.35073	-0.439642
	76-44-8	ClC1C=CC2C1C1(Cl)C(=C(C2(C1(Cl)Cl)Cl)Cl)Cl	2.931	1.71	0.935	2	2	5.124	7.0171	T	7.16354	-0.146435
	760-23-6	ClC(C=C)CCl	2.126	0.83	1.455	1	0	2.459	4.18421	T	4.176	0.00820897
	761-65-9	CCCCN(C=O)CCCC	3.641	0.331	1.933	1	0	1.971	3.24585	T	3.46017	-0.214321
	764-01-2	CC#CCO	2.137	0.223	1.179	0	0	0.655	3.8414	T	2.94766	0.893737
	764-13-6	CC(=CC=C(C)C)C	3.514	0	1.375	2	2	3.038	4.46477	T	4.48055	-0.01578
	768-94-5	NC12CC3CC(C2)CC(C1)C3	3.668	0.134	1.132	0	0	2.502	3.78184	T	4.05809	-0.27625
	769-28-8	N#Cc1c(C)cc(nc1O)C	2.632	0.429	1.176	0	0	1.074	2.97489	T	3.09748	-0.122587
	77-47-4	ClC1=C(Cl)C(C(=C1Cl)Cl)(Cl)Cl	2.465	1.586	1	0	4	3.558	7.59067	T	7.12222	0.468447
	77-71-4	O=C1NC(=O)C(N1)(C)C	2.33	0.58	1.776	0	2	-0.741	0.890235	T	1.80443	-0.914193
	77-74-7	CCC(CC)(O)C	3.277	0.223	1.633	0	0	1.587	2.18208	T	2.95017	-0.768091
	77-75-8	CC(C#C)(CC)O	2.866	0.223	1.288	0	0	1.442	1.90557	T	3.03383	-1.12826
	7785-70-8	CC1=CCC2CC1C2(C)C	3.739	0	1.204	1	1	3.374	5.68877	T	5.31757	0.371196
	78-34-2	CCOP(=S)(SC1OCCOC1SP(=S)(OCC)OCC)OCC	3.815	1.825	1.351	0	0	-0.45	4.69105	T	4.7891	-0.0980518
	78-59-1	CC1=CC(=O)CC(C1)(C)C	3.41	0.223	1.278	1	2	1.947	2.73748	T	3.31723	-0.579753
	78-79-5	C=CC(=C)C	2.739	0	1.3	1	1	1.974	2.95256	T	3.21929	-0.266723
	78-83-1	OCC(C)C	2.748	0.223	1.705	0	0	0.8	1.69108	T	2.2186	-0.527526
	78-87-5	ClCC(Cl)C	2.024	0.83	1.761	0	0	2.226	2.92807	T	3.2572	-0.329123
	78-90-0	NCC(N)C	2.665	0.251	1.762	0	0	-0.534	1.81656	T	1.54818	0.268386
	78-93-3	CCC(=O)C	2.462	0.223	1.625	0	1	0.655	1.35155	T	2.23166	-0.880103
	78-96-6	CC(CN)O	2.377	0.331	1.734	0	0	-0.534	1.47441	T	1.43016	0.0442487
	786-19-6	CCOP(=S)(OCC)SCSc1ccc(cc1)Cl	3.2	1.531	1.059	0	0	3.089	6.16042	T	5.6967	0.463721
	79-06-1	NC(=O)C=C	1.636	0.331	1.265	1	1	-0.38	2.76551	T	2.87605	-0.110545
	79-20-9	COC(=O)C	2.024	0.405	2.065	0	1	0.133	2.26879	T	2.26027	0.00851664
	79-34-5	ClC(C(Cl)Cl)Cl	1.5	1.278	1.868	0	0	2.604	3.91633	T	3.87224	0.0440914
	79-77-6	CC(=O)C=CC1=C(C)CCCC1(C)C	3.957	0.223	1.269	2	3	2.998	4.57733	T	4.57614	0.00119267
	79124-76-8	O=Cc1cccc(c1)Oc1ccc(c(c1)Cl)Cl	3.044	1.028	0.959	1	0	3.762	5.94957	T	5.69736	0.252209
	80-05-7	CC(c1ccc(cc1)O)(c1ccc(cc1)O)C	3.776	0.405	0.92	0	0	3.306	4.6911	T	4.5523	0.138794
	80-06-8	CC(c1ccc(cc1)Cl)(c1ccc(cc1)Cl)O	3.39	0.934	0.889	0	0	4.436	5.26434	T	5.61712	-0.352775
	80-46-6	CCC(c1ccc(cc1)O)(C)C	3.645	0.223	1.155	0	0	3.105	4.80994	T	4.32733	0.48261
	80-52-4	CC1(N)CCC(CC1)C(N)(C)C	3.921	0.251	1.398	0	0	1.622	3.4164	T	3.46982	-0.0534137
	80-62-6	COC(=O)C(=C)C	2.507	0.405	1.652	0	2	0.888	2.49541	T	2.79602	-0.300605
	8004-87-3	CN=C1C=CC(C=C1)C(c1ccc(cc1)N(C)C)c1ccc(cc1)N(C)C	4.566	0.357	1.394	4	1	3.903	6.92335	T	6.89338	0.029964
	81-19-6	ClC(c1c(Cl)cccc1Cl)Cl	2.377	1.278	0.974	0	0	4.658	5.37234	T	5.60521	-0.232877
	813-78-5	COP(=O)(OC)O	2.118	0.956	2.539	0	0	-0.406	3.8453	T	3.11657	0.72873
	818-61-1	OCCOC(=O)C=C	2.523	0.56	1.602	1	1	0.052	4.3837	T	4.01603	0.367674
	818-72-4	CCCCCC(C#C)O	3.361	0.223	1.342	0	0	2.129	5.48518	T	3.66086	1.82432
	821-55-6	CCCCCCCC(=O)C	3.7	0.223	1.556	0	1	3.358	3.97127	T	4.17825	-0.206978
	822-86-6	ClC1CCCCC1Cl	2.818	0.83	1.386	0	0	2.899	3.92004	T	4.33945	-0.419403
	83-32-9	c1cc2cccc3c2c(c1)CC3	3.465	0	0.802	0	0	3.958	4.98402	T	4.79158	0.192443
	83-34-1	Cc1c[nH]c2c1cccc2	3.003	0.134	1.032	0	0	2.152	4.17145	T	3.65658	0.514867
	831-82-3	Oc1ccc(cc1)Oc1ccccc1	3.26	0.405	0.921	0	0	2.782	4.57763	T	4.27523	0.302396
	834-12-8	CCNc1nc(NC(C)C)nc(n1)SC	3.426	0.85	1.792	0	0	2.59	4.37675	T	4.09848	0.278278
	84-62-8	O=C(c1ccccc1C(=O)Oc1ccccc1)Oc1ccccc1	3.888	0.693	0.978	0	2	4.633	6.5998	T	6.15326	0.44654
	84-66-2	CCOC(=O)c1ccccc1C(=O)OCC	3.477	0.693	1.344	0	2	2.577	4.11641	T	4.31126	-0.194843
	84-69-5	CC(COC(=O)c1ccccc1C(=O)OCC(C)C)C	4.05	0.693	1.381	0	2	3.618	5.4904	T	5.41595	0.0744482
	84-74-2	CCCCOC(=O)c1ccccc1C(=O)OCCCC	4.05	0.693	1.381	0	2	3.618	5.36697	T	5.41595	-0.0489773
	84-83-3	O=CC=C1N(C)c2c(C1(C)C)cccc2	3.557	0.331	1.301	2	1	2.209	4.71054	T	4.47732	0.23322
	85-68-7	CCCCOC(=O)c1ccccc1C(=O)OCc1ccccc1	4.073	0.693	1.171	0	2	4.091	5.22391	T	5.63528	-0.411368
	86-57-7	O=N(=O)c1cccc2c1cccc2	2.744	0.496	0.753	0	0	3.018	4.28426	T	4.2274	0.0568573
	86-74-8	c1ccc2c(c1)[nH]c1c2cccc1	3.252	0.134	0.875	0	0	2.859	5.29244	T	4.23107	1.06137
	868-85-9	COP(=O)OC	2.031	0.854	2.591	0	0	-0.816	2.68945	T	2.79332	-0.103873
	87-17-2	O=C(c1ccccc1O)Nc1ccccc1	3.265	0.496	0.962	0	1	3.055	4.73229	T	4.43025	0.302045
	87-68-3	ClC(=C(Cl)Cl)C(=C(Cl)Cl)Cl	2.351	1.586	1.25	0	4	3.659	6.41621	T	6.66125	-0.245043
	87-72-9	OC1COC(C(C1O)O)O	2.822	0.811	1.524	0	0	-2.089	0.600184	T	1.34155	-0.741364
	87-91-2	CCOC(=O)C(C(C(=O)OCC)O)O	3.315	0.916	1.753	0	2	-0.439	2.50075	T	2.88167	-0.38092
	872-31-1	Brc1cscc1	1.417	0.898	0.648	0	0	2.042	4.4206	T	4.31951	0.101097
	874-42-0	O=Cc1ccc(cc1Cl)Cl	2.118	0.934	0.913	1	0	2.956	4.98779	T	4.78053	0.207258
	88-06-2	Clc1cc(Cl)c(c(c1)Cl)O	1.925	1.16	0.801	0	0	3.314	4.49918	T	5.03357	-0.534389
	88-68-6	NC(=O)c1ccccc1N	2.536	0.429	0.871	0	1	1.237	2.53748	T	2.91501	-0.377528
	88-72-2	O=N(=O)c1ccccc1C	2.43	0.496	0.946	0	0	2.241	3.56782	T	3.80414	-0.236315
	88-73-3	O=N(=O)c1ccccc1Cl	1.822	0.829	0.834	0	0	2.509	3.73058	T	4.27442	-0.543839
	88-75-5	O=N(=O)c1ccccc1O	2.125	0.638	0.831	0	0	1.348	2.93927	T	3.88384	-0.944574
	88-85-7	CCC(c1cc(cc(c1O)N(=O)=O)N(=O)=O)C	3.098	0.93	1.075	0	0	2.702	6.23563	T	4.66736	1.56827
	882-33-7	c1ccc(cc1)SSc1ccccc1	3.26	0.811	0.702	0	0	4.412	6.29778	T	5.45763	0.840149
	886-86-2	CCOC(=O)c1cccc(c1)N	2.982	0.496	1.151	0	1	1.783	3.52199	T	3.52931	-0.00732287
	89-62-3	Cc1ccc(c(c1)N(=O)=O)N	2.508	0.58	0.941	0	0	1.701	3.78875	T	3.76941	0.0193497
	89-83-8	Cc1ccc(c(c1)O)C(C)C	3.461	0.223	1.12	0	0	2.813	4.67164	T	4.18627	0.485361
	90-02-8	O=Cc1ccccc1O	2.477	0.405	0.876	1	0	1.667	4.72509	T	4.12452	0.600572
	90-13-1	Clc1cccc2c1cccc2	2.937	0.499	0.8	0	0	3.945	4.84945	T	4.73907	0.110378
	90-15-3	Oc1cccc2c1cccc2	3.012	0.223	0.76	0	0	2.637	4.53777	T	4.10872	0.429049
	90-43-7	Oc1ccccc1c1ccccc1	3.315	0.223	0.799	0	0	3.127	4.50671	T	4.42577	0.0809377
	91-20-3	c1ccc2c(c1)cccc2	3.179	0	0.805	0	0	3.386	4.32178	T	4.42838	-0.106598
	91-22-5	c1ccc2c(c1)nccc2	2.834	0.134	1.009	0	0	2.066	3.4484	T	3.55505	-0.106649
	91-23-6	COc1ccccc1N(=O)=O	2.448	0.638	1.121	0	0	1.701	2.9041	T	3.72474	-0.820634
	91-66-7	CCN(c1ccccc1)CC	3.532	0.134	1.518	0	0	2.813	3.9591	T	3.98931	-0.0302073
	91-88-3	OCCN(c1cccc(c1)C)CC	3.585	0.331	1.491	0	0	2.224	3.5301	T	3.71873	-0.188633
	91-94-1	Nc1ccc(cc1Cl)c1ccc(c(c1)Cl)N	3.086	0.948	0.751	0	0	3.586	5.10725	T	5.1366	-0.0293452
	92-52-4	c1ccc(cc1)c1ccccc1	3.465	0	0.837	0	0	3.876	4.80895	T	4.71791	0.0910422
	92-69-3	Oc1ccc(cc1)c1ccccc1	3.315	0.223	0.799	0	0	3.127	4.44002	T	4.42577	0.0142491
	920-66-1	OC(C(F)(F)F)C(F)(F)F	1.855	1.179	1.44	0	0	1.587	2.83805	T	3.64069	-0.80264
	924-41-4	C=CCC(C=C)O	2.866	0.223	1.288	2	0	1.335	3.41101	T	3.25087	0.160144
	927-74-2	OCCC#C	2.137	0.223	1.179	0	0	0.655	3.28821	T	2.94766	0.340552
	93-89-0	CCOC(=O)c1ccccc1	3.036	0.405	1.205	0	1	2.351	4.24689	T	3.74803	0.498864
	93-91-4	O=C(c1ccccc1)CC(=O)C	3.111	0.405	1.05	0	2	1.756	5.16866	T	4.18967	0.978988
	937-20-2	ClCC(=O)c1ccc(cc1)Cl	2.442	0.934	0.984	0	1	2.991	4.20837	T	4.1616	0.0467718
	94-09-7	CCOC(=O)c1ccc(cc1)N	2.982	0.496	1.151	0	1	1.783	3.66538	T	3.52931	0.136069
	94-62-2	O=C(N1CCCCC1)C=CC=Cc1ccc2c(c1)OCO2	3.874	0.638	1.352	4	1	2.575	4.56109	T	4.58418	-0.0230904
	94-67-7	ON=Cc1ccccc1O	2.43	0.496	0.83	1	0	1.132	4.62799	T	4.14497	0.483022
	94-75-7	OC(=O)COc1ccc(cc1Cl)Cl	2.435	1.113	1.109	0	1	2.354	2.83932	T	4.0039	-1.16458
	94-81-5	OC(=O)CCCOc1ccc(cc1C)Cl	3.247	0.874	1.221	0	1	2.659	4.26234	T	4.54951	-0.287177
	944-22-9	CCP(=S)(Sc1ccccc1)OCC	3.235	1.131	0.996	0	0	2.723	5.35414	T	4.89378	0.460361
	945-51-7	O=S(c1ccccc1)c1ccccc1	3.177	0.629	0.871	0	0	3.315	3.36496	T	4.58774	-1.22278
	95-01-2	O=Cc1ccc(cc1O)O	2.495	0.56	0.835	1	0	1.099	4.02302	T	4.13462	-0.111608
	95-16-9	c1ccc2c(c1)scn2	2.233	0.57	0.883	0	0	1.501	3.3248	T	3.78806	-0.463264
	95-47-6	Cc1ccccc1C	3.179	0	1.063	0	0	2.942	3.8112	T	4.12673	-0.315536
	95-48-7	Cc1ccccc1O	2.728	0.223	0.953	0	0	1.859	3.89709	T	3.47234	0.424748
	95-50-1	Clc1ccccc1Cl	2.126	0.83	0.899	0	0	3.478	4.19382	T	4.47842	-0.284601
	95-52-3	Cc1ccccc1F	2.62	0.288	0.839	0	0	3.045	3.75304	T	4.1079	-0.354864
	95-53-4	Cc1ccccc1N	2.834	0.134	0.95	0	0	1.859	3.11998	T	3.47241	-0.352425
	95-57-8	Oc1ccccc1Cl	2.086	0.64	0.838	0	0	2.127	3.99516	T	4.00331	-0.00814486
	95-63-6	Cc1ccc(c(c1)C)C	3.407	0	1.111	0	0	3.259	4.19232	T	4.30688	-0.114559
	95-73-8	Clc1ccc(c(c1)Cl)C	2.477	0.83	0.983	0	0	3.795	4.54039	T	4.73616	-0.195775
	95-75-0	Cc1ccc(c(c1)Cl)Cl	2.477	0.83	0.983	0	0	3.795	4.74301	T	4.73616	0.00684959
	95-76-1	Nc1ccc(c(c1)Cl)Cl	2.08	0.891	0.816	0	0	2.729	4.33162	T	4.36811	-0.0364838
	95-80-7	Nc1ccc(c(c1)N)C	2.888	0.251	0.944	0	0	1.246	1.93475	T	3.2711	-1.33635
	95-82-9	Clc1ccc(c(c1)N)Cl	2.08	0.891	0.816	0	0	2.729	4.98946	T	4.36811	0.621355
	95-94-3	Clc1cc(Cl)c(cc1Cl)Cl	2.126	1.278	0.896	0	0	4.634	5.81462	T	5.51978	0.294847
	95-95-4	Clc1cc(Cl)c(cc1O)Cl	1.925	1.16	0.801	0	0	3.314	5.19232	T	5.03357	0.158747
	955-83-9	c1ccc(cc1)c1ccc(o1)c1ccccc1	3.69	0.223	0.883	0	0	3.887	6.64401	T	4.81033	1.83367
	96-05-9	C=CCOC(=O)C(=C)C	2.888	0.405	1.472	1	2	1.522	5.10532	T	4.4846	0.620719
	96-09-3	O1CC1c1ccccc1	2.824	0.223	1.051	0	0	1.533	4.05038	T	3.29472	0.755652
	96-13-9	OCC(CBr)Br	1.855	1.067	1.244	0	0	1.587	3.48698	T	3.9254	-0.438421
	96-18-4	ClCC(CCl)Cl	1.92	1.079	1.738	0	0	2.604	3.40816	T	3.60328	-0.195112
	96-22-0	CCC(=O)CC	2.802	0.223	1.6	0	1	1.064	1.74773	T	2.51099	-0.763254
	96-29-7	CC(=NO)CC	2.435	0.331	1.532	0	1	0.586	2.01439	T	2.32445	-0.310057
	96-80-0	OCCN(C(C)C)C(C)C	3.611	0.331	2.017	0	0	1.393	2.85901	T	2.67809	0.180915
	97-02-9	O=N(=O)c1ccc(c(c1)N(=O)=O)N	2.215	0.887	0.888	0	0	1.395	4.08381	T	4.18752	-0.103718
	97-23-4	Oc1ccc(cc1Cc1cc(Cl)ccc1O)Cl	3.16	1.028	0.809	0	0	3.842	5.9386	T	5.4464	0.492199
	97-53-0	C=CCc1ccc(c(c1)OC)O	3.26	0.405	1.151	1	0	2.11	3.83521	T	3.92264	-0.0874253
	98-03-3	O=Cc1cccs1	1.783	0.629	0.75	1	0	0.736	3.45989	T	3.82055	-0.360665
	98-16-8	Nc1cccc(c1)C(F)(F)F	2.348	0.762	0.85	0	0	2.621	3.76945	T	4.2217	-0.452248
	98-54-4	CC(c1ccc(cc1)O)(C)C	3.461	0.223	1.12	0	0	2.813	4.46289	T	4.18627	0.276611
	98-82-8	CC(c1ccccc1)C	3.407	0	1.111	0	0	3.259	4.27922	T	4.30688	-0.0276587
	98-86-2	CC(=O)c1ccccc1	2.824	0.223	1	0	1	2.102	2.87024	T	3.33013	-0.459884
	98-88-4	ClC(=O)c1ccccc1	2.233	0.64	0.92	0	1	2.102	3.61514	T	3.48034	0.134796
	98-95-3	O=N(=O)c1ccccc1	2.08	0.496	0.858	0	0	1.887	3.02214	T	3.78104	-0.7589
	98434-34-5	COc1c(N(=O)=O)c(C=O)cc(c1O)Br	2.434	1.17	0.996	1	0	1.391	3.57503	T	3.93552	-0.360494
	99-03-6	Nc1cccc(c1)C(=O)C	2.765	0.331	0.951	0	1	1.49	2.54999	T	3.00785	-0.457858
	99-35-4	O=N(=O)c1cc(cc(c1)N(=O)=O)N(=O)=O	2.252	1.075	0.885	0	0	2.005	5.30349	T	4.49368	0.809812
	99-52-5	O=N(=O)c1ccc(c(c1)C)N	2.508	0.58	0.941	0	0	1.701	3.24207	T	3.76941	-0.527338
	99-55-8	O=N(=O)c1ccc(c(c1)N)C	2.508	0.58	0.941	0	0	1.701	3.34474	T	3.76941	-0.424664
	99-61-6	O=Cc1cccc(c1)N(=O)=O	2.251	0.638	0.871	1	0	1.61	4.41592	T	4.27847	0.137451
	99-65-0	O=N(=O)c1cccc(c1)N(=O)=O	2.094	0.827	0.86	0	0	1.886	4.2391	T	4.20786	0.031244
	99-86-5	CC1=CC=C(CC1)C(C)C	3.739	0	1.25	2	2	3.267	4.63814	T	4.48753	0.150601
	99-97-8	Cc1ccc(cc1)N(C)C	3.332	0.134	1.519	0	0	2.51	3.41507	T	3.73783	-0.322763
	99-99-0	Cc1ccc(cc1)N(=O)=O	2.43	0.496	0.946	0	0	2.241	3.44084	T	3.80414	-0.363298
	127-08-2/64-19-7	CC(=O)O	1.5	0.405	1.669	0	1	-0.386	2.66123	T	2.34977	0.311461
	141-05-9/623-91-6	CCOC(=O)C=CC(=O)OCC	3.126	0.693	1.69	2	2	1.024	4.28179	T	4.29431	-0.0125227
	1490-04-6/2216-51-5	CC1CCC(C(C1)O)C(C)C	3.86	0.223	1.429	0	0	2.502	3.91865	T	3.95188	-0.0332328
	1918-02-1/2545-60-0	OC(=O)c1nc(Cl)c(c(c1Cl)N)Cl	1.814	1.316	1.074	0	1	1.119	3.34958	T	3.24775	0.101835
	22212-55-1/33878-50-1	CCOC(=O)C(N(C(=O)c1ccccc1)c1ccc(c(c1)Cl)Cl)C	3.69	1.159	1.295	0	2	4.449	5.74851	T	5.80319	-0.0546801
	87-86-5/131-52-2	Clc1c(O)c(Cl)c(c(c1Cl)Cl)Cl	2.086	1.501	0.766	0	0	3.909	6.09315	T	5.67583	0.417325
	928-96-1/928-97-2	OCCC=CCC	3.08	0.223	1.462	2	0	1.442	2.49383	T	3.1114	-0.617563
	98-04-4/28001-58-3	C[N+](c1ccccc1)(C)C	3.41	0.134	1.722	0	0	-1.174	3.01667	T	2.5323	0.484366
	26530-20-1	C1(=O)C=CSN1CCCCCCCC	3.599	0.702	1.514	2	1	3.247	6.18303	T	5.86325	0.319781
	314-40-9	C1(=O)C(Br)=C(C)NC(=O)N1C(C)CC	2.986	0.961	1.669	0	4	1.798	3.15208	T	3.17925	-0.0271651
	3347-22-6	C12C(=O)c3c(C(=O)C=1SC(C#N)=C(C#N)S2)cccc3	2.804	1.11	0.618	0	6	1.317	6.25431	T	6.25291	0.0013924
	51235-04-2	C1(=O)N(C2CCCCC2)C(=O)N(C)C(N(C)C)=N1	3.67	0.728	2.11	0	3	2.288	2.96427	T	3.04744	-0.0831732
	525-82-6	C1(=O)c2c(cccc2)OC(c2ccccc2)=C1	3.475	0.405	0.875	1	2	3.148	4.80277	T	4.76903	0.0337423
	58-08-2	CN1c2ncn(C)c2C(=O)N(C)C1=O	2.801	0.728	2.226	0	2	0.736	3.10932	T	3.46571	-0.356397
	59756-60-4	c1(C2C(=O)C(c3cc(C(F)(F)F)ccc3)=CN(C)C=2)ccccc1	3.652	0.872	0.867	2	3	3.983	4.04004	T	4.04991	-0.00987353
	66-76-2	C1(O)c2c(cccc2)OC(=O)C=1CC1C(=O)Oc2c(C=1O)cccc2	3.763	0.916	0.878	0	6	2.918	4.81832	T	4.81909	-0.000767191
	86-50-0	C1(=O)c2c(cccc2)N=NN1CSP(=S)(OC)OC	2.831	1.393	1.077	0	1	0.906	5.31732	T	5.15293	0.164389
19	100-64-1	ON=C1CCCCC1	2.819	0.331	1.271	0	1	0.981	2.73571	V	2.79358	-0.0578718
29	10042-84-9	OC(=O)CN(CC(=O)O)CC(=O)O	2.707	0.972	1.889	0	3	-1.169	2.97644	V	4.18326	-1.20681
41	102-27-2	CCNc1cccc(c1)C	3.332	0.134	1.294	0	0	2.51	3.43647	V	3.90014	-0.463673
42	102-69-2	CCCN(CCC)CCC	3.896	0.134	1.984	0	0	2.591	3.44956	V	3.93058	-0.481017
43	102-71-6	OCCN(CCO)CCO	3.155	0.638	2.128	0	0	-0.937	1.10195	V	1.04535	0.0565936
45	10222-01-2	N#CC(C(=O)N)(Br)Br	1.075	1.161	0.865	0	1	0.024	5.38576	V	3.42049	1.96527
28	103-90-2	CC(=O)Nc1ccc(cc1)O	2.726	0.496	1.179	0	1	1.06	2.26887	V	3.04744	-0.778572
39	104-67-6	CCCCCCCC1CCC(=O)O1	3.833	0.405	1.522	0	1	3.492	2.09236	V	4.42886	-2.3365
	105-75-9	CCCCOC(=O)C=CC(=O)OCCCC	3.818	0.693	1.627	2	2	2.217	5.52159	V	4.70618	0.815406
	106-42-3	Cc1ccc(cc1)C	3.179	0	1.063	0	0	2.942	4.09092	V	4.12674	-0.035819
	106-43-4	Cc1ccc(cc1)Cl	2.62	0.499	0.99	0	0	3.21	4.33008	V	4.24283	0.0872461
	107-02-8	C=CC=O	1.594	0.223	1.333	2	0	0.094	6.29667	V	3.69919	2.59748
	107-20-0	ClCC=O	0.965	0.64	1.695	1	0	0.202	4.36982	V	3.09186	1.27797
	107-22-2	O=CC=O	1	0.405	1.5	2	0	-1.306	2.38102	V	2.99257	-0.611551
	1072-97-5	Nc1ccc(cn1)Br	1.94	0.749	1.066	0	0	1.492	2.99012	V	3.88537	-0.895243
	108-10-1	CC(CC(=O)C)C	3.08	0.223	1.583	0	1	1.442	2.27081	V	2.87234	-0.601536
	108-46-3	Oc1cccc(c1)O	2.359	0.405	0.814	0	0	0.893	3.31432	V	3.6942	-0.379873
	108-88-3	Cc1ccccc1	2.91	0	1	0	0	2.608	3.44651	V	3.86651	-0.419997
	108-99-6	Cc1cccnc1	2.512	0.134	1.293	0	0	0.846	2.81077	V	2.71544	0.095336
	109-06-8	Cc1ccccn1	2.512	0.134	1.293	0	0	0.846	2.01634	V	2.71544	-0.699094
	109-65-9	CCCCBr	2.609	0.604	1.529	0	0	2.419	3.57215	V	3.62767	-0.0555221
	109-85-3	COCCN	2.377	0.331	2.111	0	0	-0.534	2.15648	V	1.56978	0.5867
	109-97-7	c1ccc[nH]1	1.961	0.134	1.27	0	0	0.156	2.5045	V	2.75921	-0.254711
	110-65-6	OCC#CCO	2.126	0.405	1.127	0	0	-0.226	3.20584	V	2.83132	0.374523
	110-93-0	CC(=O)CCC=C(C)C	3.361	0.223	1.437	1	2	2.021	3.16815	V	3.56808	-0.399934
	111-27-3	CCCCCCO	3.277	0.223	1.633	0	0	1.587	2.98041	V	2.95018	0.0302324
	111-47-7	CCCSCCC	3.277	0.486	1.343	0	0	2.604	3.73641	V	4.11426	-0.377844
	111-68-2	CCCCCCCN	3.566	0.134	1.595	0	0	1.94	3.71922	V	3.37709	0.342127
	111-70-6	CCCCCCCO	3.485	0.223	1.614	0	0	1.94	3.50709	V	3.33703	0.170055
	111-71-7	CCCCCCC=O	3.316	0.223	1.571	1	0	1.795	3.97852	V	3.67324	0.305279
	111-86-4	CCCCCCCCN	3.74	0.134	1.581	0	0	3.186	4.39636	V	4.32372	0.0726463
	112-05-0	CCCCCCCCC(=O)O	3.641	0.405	1.531	0	1	3.289	3.18237	V	4.14005	-0.957684
	112-12-9	CCCCCCCCCC(=O)C	4.005	0.223	1.545	0	1	3.953	5.0552	V	4.93048	0.124716
	112-30-1	CCCCCCCCCCO	3.98	0.223	1.578	0	0	3.806	4.81932	V	4.95448	-0.135153
	112-53-8	CCCCCCCCCCCCO	4.237	0.223	1.565	0	0	4.379	5.26824	V	5.53048	-0.262246
	1129-35-7	COC(=O)c1ccc(cc1)C#N	2.641	0.496	1.077	0	1	1.697	3.53704	V	3.27632	0.260716
	114-26-1	CNC(=O)Oc1ccccc1OC(C)C	3.38	0.638	1.506	0	1	1.57	4.38019	V	3.86074	0.519449
	115-29-7	O=S1OCC2C(CO1)C1(C(C2(Cl)C(=C1Cl)Cl)(Cl)Cl)Cl	2.572	1.834	1.35	0	2	3.115	8.47128	V	6.52171	1.94957
	115-90-2	CCOP(=S)(Oc1ccc(cc1)S(=O)C)OCC	3.358	1.348	1.328	0	0	1.89	3.85212	V	5.21538	-1.36327
	119-34-6	Nc1ccc(c(c1)N(=O)=O)O	2.222	0.711	0.849	0	0	0.828	3.64091	V	3.87742	-0.236507
	121-33-5	COc1cc(C=O)ccc1O	2.777	0.56	1.127	1	0	0.922	3.11784	V	3.93062	-0.812776
	121-75-5	CCOC(=O)CC(C(=O)OCC)SP(=S)(OC)OC	3.459	1.47	1.483	0	2	0.491	4.48562	V	5.81224	-1.32663
	121-82-4	O=N(=O)N1CN(CN(C1)N(=O)=O)N(=O)=O	2.442	1.211	2.254	0	0	1.401	4.30525	V	3.27881	1.02645
	122-14-5	COP(=S)(Oc1ccc(c(c1)C)N(=O)=O)OC	2.868	1.286	1.294	0	0	1.919	4.80942	V	4.85933	-0.0499159
	122-34-9	CCNc1nc(NCC)nc(n1)Cl	2.971	0.859	2.162	0	0	2.273	4.4985	V	3.66187	0.836631
	123-11-5	COc1ccc(cc1)C=O	2.778	0.405	1.17	1	0	1.49	2.92993	V	3.8033	-0.873372
	123-25-1	CCOC(=O)CCC(=O)OCC	3.281	0.693	1.808	0	2	1.121	3.09497	V	3.85984	-0.764865
	126-73-8	CCCCOP(=O)(OCCCC)OCCCC	4.077	0.956	1.909	0	0	3.234	4.4484	V	4.44864	-0.000248906
	127-66-2	C#CC(c1ccccc1)(O)C	3.164	0.223	0.909	0	0	2.455	3.11187	V	3.98305	-0.871181
	128-03-0	CN(C(=S)S)C	2.031	0.872	1.475	0	1	0.202	6.42411	V	2.66013	3.76398
	128-37-0	Cc1cc(c(c(c1)C(C)(C)C)O)C(C)(C)C	4.216	0.223	1.248	0	0	4.177	5.77971	V	5.34027	0.439442
	128-44-9	OC1=NS(=O)(=O)c2c1cccc2	2.119	0.923	1.179	0	1	0.982	1.04965	V	2.87643	-1.82678
	13071-79-9	CCOP(=S)(SCSC(C)(C)C)OCC	3.542	1.38	1.264	0	0	1.971	6.28402	V	5.24713	1.0369
	13209-15-9	BrC(c1ccccc1C(Br)Br)Br	2.639	1.462	0.83	0	0	5.206	5.98456	V	6.13791	-0.153348
	141-27-5	O=CC=C(CCC=C(C)C)C	3.601	0.223	1.35	3	2	2.545	4.31986	V	4.62915	-0.30929
	141-43-5	NCCO	1.968	0.331	1.891	0	0	-1.053	1.47007	V	1.29784	0.172228
	142-28-9	ClCCCCl	2.024	0.83	1.761	0	0	2.226	3.00738	V	3.25722	-0.24984
	1420-04-8	Clc1ccc(c(c1)C(=O)Nc1ccc(cc1Cl)N(=O)=O)O	2.9	1.275	0.913	0	1	3.574	6.56406	V	5.37327	1.19079
	14548-46-0	O=C(c1ccncc1)c1ccccc1	3.111	0.331	1.011	0	1	2.042	3.25014	V	3.52396	-0.273825
	14816-18-3	CCOP(=S)(ON=C(c1ccccc1)C#N)OCC	3.188	1.182	1.244	0	1	1.845	5.0123	V	5.11805	-0.105754
	149-31-5	CCC(C(CO)C)O	3.219	0.405	1.605	0	0	0.706	1.1336	V	2.39073	-1.25713
	1634-04-4	COC(C)(C)C	3.035	0.223	1.941	0	0	1.209	2.10723	V	2.32903	-0.221792
	1638-22-8	CCCCc1ccc(cc1)O	3.461	0.223	1.12	0	0	2.813	4.47007	V	4.18628	0.283789
	16879-02-0	Oc1cccc(n1)Cl	1.634	0.713	1.19	0	0	1.313	2.78202	V	3.32917	-0.547142
	17109-36-3	Clc1cc(ccc1NC(=O)c1c(C)c(Cl)cc(c1O)C(C)(C)C)N(=O)=O	3.684	1.275	1.072	0	1	4.764	7.69061	V	6.03534	1.65527
	1761-61-1	O=Cc1cc(Br)ccc1O	2.217	0.845	0.793	1	0	2.429	5.1893	V	4.66801	0.521285
	19398-13-1	CC(C(=O)OCCOCCCC)Oc1cc(Cl)c(cc1Cl)Cl	3.709	1.371	1.478	0	1	3.909	5.56784	V	5.12014	0.447703
	19549-98-5	CC(CCC(C#C)(O)C)C	3.559	0.223	1.36	0	0	2.446	3.45849	V	3.90845	-0.449965
	19902-04-6	OCCN(CC=C(CCC=C(C)C)C)CC=C(CCC=C(C)C)C	4.829	0.331	1.521	4	4	4.57	6.34716	V	5.14019	1.20697
	2028-63-9	CC(C#C)O	2.137	0.223	1.179	0	0	0.655	3.7794	V	2.94765	0.831743
	2051-60-7	Clc1ccccc1c1ccccc1	3.252	0.499	0.832	0	0	4.416	4.67362	V	4.98596	-0.312342
	2104-64-5	CCOP(=S)(c1ccccc1)Oc1ccc(cc1)N(=O)=O	3.274	1.214	1.011	0	0	3.311	6.54014	V	5.44795	1.09219
	2176-62-7	Clc1nc(Cl)c(c(c1Cl)Cl)Cl	2.111	1.477	1.298	0	0	3.225	5.72997	V	5.4968	0.233169
	2232-08-8	Cc1ccc(cc1)S(=O)(=O)n1cncc1	2.818	0.88	1.488	0	0	1.182	3.72574	V	3.19144	0.534305
	22431-62-5	O=C(C1C(C1(C)C)C=C1CCCC1)OCc1coc(c1)Cc1ccccc1	4.535	0.56	1.137	1	2	4.332	8.57059	V	7.16684	1.40374
	2385-85-5	ClC12C(Cl)(Cl)C3(C4(C1(Cl)C1(C2(Cl)C3(C4(C1(Cl)Cl)Cl)Cl)Cl)Cl)Cl	3.465	2.171	0.888	0	0	6.515	3.62285	V	6.88231	-3.25946
	2475-46-9	OCCNc1ccc(c2c1C(=O)c1ccccc1C2=O)NC	3.691	0.711	1.073	0	2	1.746	5.4718	V	4.14467	1.32713
	260-94-6	c1ccc2c(c1)nc1c(c2)cccc1	3.332	0.134	0.909	0	0	3.051	4.89074	V	4.32122	0.569519
	2626-83-7	CNC(=O)Oc1ccc(cc1)C(C)(C)C	3.578	0.496	1.406	0	1	2.391	4.32009	V	3.87132	0.448763
	2691-41-0	O=N(=O)N1CN(CN(CN(C1)N(=O)=O)N(=O)=O)N(=O)=O	2.857	1.421	2.282	0	0	2.357	4.29549	V	5.15202	-0.856522
	275-51-4	c1ccc2c(cc1)ccc2	3.179	0	0.805	0	0	2.994	4.15358	V	4.27181	-0.118236
	2759-28-6	N1CCN(CC1)Cc1ccccc1	3.588	0.251	1.506	0	0	1.564	3.57045	V	3.20941	0.361043
	281-23-2	C1C2CC3CC1CC(C2)C3	3.739	0	1.161	0	0	4.431	5.67952	V	5.04238	0.63714
	2869-34-3	CCCCCCCCCCCCCN	4.395	0.134	1.546	0	0	4.651	6.48421	V	5.77674	0.707469
	29091-05-2	CCN(c1c(cc(c(c1N(=O)=O)N)C(F)(F)F)N(=O)=O)CC	3.055	1.273	1.132	0	0	2.931	5.39311	V	5.23423	0.158881
	315-18-4	CNC(=O)Oc1cc(C)c(c(c1)C)N(C)C	3.591	0.58	1.685	0	1	1.851	4.11653	V	3.90145	0.215077
	327-98-0	CCP(=S)(OCC)Oc1cc(Cl)c(cc1Cl)Cl	2.862	1.54	1.226	0	0	3.896	6.17106	V	6.26234	-0.0912806
	329-71-5	O=N(=O)c1ccc(c(c1)O)N(=O)=O	2.183	0.93	0.846	0	0	1.395	4.73876	V	4.24463	0.494136
	34128-01-3	OC(=O)COC(C(=O)O)CC(=O)O	2.817	1.012	1.521	0	3	-1.169	2.06931	V	3.96403	-1.89472
	3558-69-8	c1cc(nc(c1)c1ccccc1)c1ccccc1	3.793	0.134	0.93	0	0	4.054	6.03786	V	4.90281	1.13505
	36362-09-1	CCCCCCCCCCSCCN	4.181	0.57	1.383	0	0	4.379	6.21271	V	5.43746	0.775251
	37529-30-9	CCCCCCCCCCc1ccc(cc1)N	4.372	0.134	1.254	0	0	5.339	6.56883	V	6.11595	0.452884
	37680-65-2	Clc1ccc(c(c1)c1ccccc1Cl)Cl	3.065	1.079	0.825	0	0	5.472	6.88193	V	5.65248	1.22945
	387-45-1	O=Cc1c(F)cccc1Cl	1.975	0.802	0.775	1	0	2.799	4.2266	V	4.73596	-0.509357
	39515-51-0	O=Cc1cccc(c1)Oc1ccccc1	3.333	0.405	0.963	1	0	2.974	5.62972	V	4.46552	1.1642
	4170-30-3	CC=CC=O	2.137	0.223	1.375	3	0	0.548	4.86487	V	3.75197	1.11289
	447-60-9	N#Cc1ccccc1C(F)(F)F	2.297	0.762	0.798	0	0	2.841	3.60801	V	4.2482	-0.640188
	459-59-6	CNc1ccc(cc1)F	2.568	0.389	1.012	0	0	2.296	3.51313	V	3.7058	-0.192668
	464-45-9	OC1CC2C(C1(C)CC2)(C)C	3.734	0.223	1.282	0	0	2.502	3.38727	V	4.02011	-0.632838
	471-77-2	CC(=C1CCC2C(=C1)CCC1C2(C)CCCC1(C)C(=O)O)C	4.532	0.405	1.189	1	4	4.639	5.30726	V	5.11102	0.196237
	4920-77-8	O=N(=O)c1c(C)cccc1O	2.448	0.638	0.921	0	0	1.701	3.52142	V	3.87527	-0.353851
	50-06-6	CCC1(C(=O)NC(=O)NC1=O)c1ccccc1	3.2	0.711	1.235	0	3	0.779	2.68113	V	3.24139	-0.560262
	51-79-6	CCOC(=O)N	2.031	0.496	1.952	0	1	-0.703	1.2306	V	1.92838	-0.69778
	512-56-1	COP(=O)(OC)OC	2.428	0.956	2.609	0	0	0.113	1.30069	V	3.1998	-1.89911
	513-81-5	CC(=C)C(=C)C	3.046	0	1.333	0	2	2.352	4.07518	V	3.74519	0.329988
	5292-45-5	COC(=O)c1ccc(c(c1)N(=O)=O)C(=O)OC	2.971	0.972	1.255	0	2	2.052	4.56451	V	4.20184	0.362679
	5465-65-6	CC(=O)c1ccc(c(c1)N(=O)=O)Cl	2.33	0.932	0.931	0	1	2.529	4.5594	V	3.86504	0.694361
	55-18-5	CCN(N=O)CC	2.542	0.429	1.891	0	0	0.562	2.11998	V	1.85409	0.265885
	552-41-0	COc1ccc(c(c1)O)C(=O)C	3.023	0.56	1.168	0	1	1.75	3.37907	V	3.63478	-0.255708
	552-89-6	O=Cc1ccccc1N(=O)=O	2.251	0.638	0.871	1	0	1.61	4.02099	V	4.27846	-0.257475
	554-00-7	Clc1ccc(c(c1)Cl)N	2.08	0.891	0.816	0	0	2.729	4.41023	V	4.3681	0.0421242
	555-16-8	O=Cc1ccc(cc1)N(=O)=O	2.251	0.638	0.871	1	0	1.61	4.17503	V	4.27846	-0.103434
	5600-21-5	Cc1cc(Cl)nc(n1)N	2.125	0.73	1.537	0	0	0.883	3.0067	V	2.74138	0.265312
	569-64-2	C[N+](=C1C=CC(=C(c2ccc(cc2)N(C)C)c2ccccc2)C=C1)C	4.443	0.251	1.287	4	3	4.453	6.48301	V	5.19939	1.28361
	570-24-1	O=N(=O)c1cccc(c1N)C	2.508	0.58	0.941	0	0	1.701	3.79852	V	3.76939	0.0291319
	58-27-5	O=C1C=C(C)C(=O)c2c1cccc2	3.05	0.405	0.868	1	3	2.233	6.19462	V	4.34655	1.84806
	58138-08-2	Clc1cc(Cl)cc(c1)C1(CO1)CC(Cl)(Cl)Cl	2.803	1.501	1.124	0	0	4.053	5.38515	V	6.1804	-0.795253
	5835-26-7	C=CC1(C)CCC2C(=CCC3C2(C)CCCC3(C)C(=O)O)C1	4.532	0.405	1.189	2	2	4.639	5.54121	V	5.84854	-0.307332
	589-09-3	C=CCNc1ccccc1	3.171	0.134	1.189	1	0	2.42	3.56944	V	3.98147	-0.412024
	600-36-2	OC(C(C)C)C(C)C	3.485	0.223	1.614	0	0	1.94	2.85313	V	3.33703	-0.483904
	602-01-7	O=N(=O)c1c(C)cccc1N(=O)=O	2.377	0.827	0.938	0	0	2.239	5.00516	V	4.24821	0.756951
	607-81-8	CCOC(=O)C(C(=O)OCC)Cc1ccccc1	3.788	0.693	1.365	0	2	2.576	4.6637	V	4.5774	0.0862986
	610-39-9	Cc1ccc(c(c1)N(=O)=O)N(=O)=O	2.377	0.827	0.938	0	0	2.239	5.0829	V	4.24821	0.83469
	613-45-6	COc1cc(OC)ccc1C=O	3.023	0.56	1.349	1	0	1.239	3.91741	V	3.82689	0.0905221
	615-65-6	Cc1ccc(c(c1)Cl)N	2.568	0.582	0.931	0	0	2.461	3.59359	V	3.9937	-0.400103
	618-85-9	Cc1cc(cc(c1)N(=O)=O)N(=O)=O	2.377	0.827	0.938	0	0	2.239	3.91018	V	4.24821	-0.338024
	618-87-1	Nc1cc(cc(c1)N(=O)=O)N(=O)=O	2.215	0.887	0.888	0	0	1.395	3.93237	V	4.18753	-0.255157
	619-24-9	N#Cc1cccc(c1)N(=O)=O	2.11	0.58	0.805	0	0	1.61	3.39069	V	3.85571	-0.465025
	6203-18-5	O=CC=Cc1ccc(cc1)N(C)C	3.314	0.331	1.397	3	0	2.048	4.47281	V	3.83799	0.634815
	621-08-9	O=S(Cc1ccccc1)Cc1ccccc1	3.554	0.629	0.945	0	0	3.315	3.45876	V	4.60329	-1.14454
	622-40-2	OCCN1CCOCC1	2.983	0.496	2.106	0	0	-0.521	1.68018	V	1.32611	0.35407
	634-66-2	Clc1c(Cl)ccc(c1Cl)Cl	2.126	1.278	0.896	0	0	4.634	5.36143	V	5.51979	-0.158364
	634-67-3	Nc1ccc(c(c1Cl)Cl)Cl	2.019	1.126	0.793	0	0	3.314	4.737	V	4.93679	-0.199792
	636-30-6	Clc1cc(Cl)c(cc1N)Cl	2.019	1.126	0.793	0	0	3.314	5.00102	V	4.93679	0.0642275
	653-37-2	O=Cc1c(F)c(F)c(c(c1F)F)F	2.233	1.07	0.841	1	0	3.377	5.25104	V	4.95905	0.291993
	6575-09-3	N#Cc1c(C)cccc1Cl	2.469	0.582	0.913	0	0	2.688	4.00172	V	4.05511	-0.053387
	6602-32-0	Oc1cccnc1Br	1.634	0.798	1.093	0	0	0.68	2.56938	V	3.17367	-0.604298
	67-63-0	CC(O)C	2.396	0.223	1.778	0	0	0.347	0.778392	V	1.82461	-1.04622
	67-64-1	CC(=O)C	2.026	0.223	1.667	0	1	0.202	0.854545	V	2.02503	-1.17048
	6921-29-5	C#CCN(CC#C)CC#C	3.003	0.134	1.413	0	0	2.242	2.64661	V	3.52101	-0.874399
	693-98-1	Cc1ncc[nH]1	2.126	0.251	1.719	0	0	0.087	2.45808	V	1.72692	0.731158
	70-69-9	CCC(=O)c1ccc(cc1)N	3.027	0.331	1.011	0	1	1.807	3.00945	V	3.3327	-0.323252
	75-65-0	CC(O)(C)C	2.748	0.223	1.705	0	0	0.8	1.06319	V	2.21861	-1.15542
	77-73-6	C1=CC2C(C1)C1C=CC2C1	3.465	0	0.963	4	0	3.267	3.40691	V	3.67445	-0.267539
	7700-17-6	COP(=O)(OC(=CC(=O)OC(c1ccccc1)C)C)OC	3.738	1.131	1.584	1	2	2.558	4.4218	V	4.81935	-0.397557
	771-60-8	Fc1c(N)c(F)c(c(c1F)F)F	2.08	1.033	0.902	0	0	3.157	3.69329	V	4.65745	-0.964159
	78-27-3	C#CC1(O)CCCCC1	3.191	0.223	1.154	0	0	1.737	2.68588	V	3.4285	-0.742615
	78-51-3	CCCCOCCOP(=O)(OCCOCCCC)OCCOCCCC	4.628	1.209	1.968	0	0	2.437	4.55125	V	4.76115	-0.209899
	78-92-2	CCC(O)C	2.748	0.223	1.705	0	0	0.8	1.30539	V	2.21861	-0.913224
	79-00-5	ClCC(Cl)Cl	1.439	1.079	1.867	0	0	2.226	3.2132	V	3.42127	-0.208075
	79-01-6	ClC=C(Cl)Cl	1.126	1.079	1.44	1	1	2.081	3.4697	V	3.02585	0.443858
	79-95-8	CC(c1cc(Cl)c(c(c1)Cl)O)(c1cc(Cl)c(c(c1)Cl)O)C	3.383	1.408	0.892	0	0	4.804	5.43971	V	6.26987	-0.830156
	791-28-6	O=P(c1ccccc1)(c1ccccc1)c1ccccc1	3.819	0.615	0.864	0	0	4.878	3.71454	V	5.33009	-1.61555
	80-54-6	O=CC(Cc1ccc(cc1)C(C)(C)C)C	3.993	0.223	1.214	1	0	3.563	4.61052	V	5.35586	-0.74534
	83-79-4	COc1cc2c(cc1OC)OCC1C2C(=O)c2c(O1)c1CC(Oc1cc2)C(=C)C	4.268	0.916	1.19	0	2	1.936	7.84891	V	4.54425	3.30466
	868-77-9	CC(=C)C(=O)OCCO	2.815	0.56	1.585	0	2	0.43	2.75845	V	2.96349	-0.205036
	87-61-6	Clc1c(Cl)cccc1Cl	2.085	1.079	0.895	0	0	4.063	4.88952	V	5.01192	-0.122405
	88963-39-7	Clc1ccc(c(c1Cl)N)Cl	2.019	1.126	0.793	0	0	3.314	4.72979	V	4.93679	-0.206998
	89-98-5	O=Cc1ccccc1Cl	2.233	0.64	0.92	1	0	2.37	4.74995	V	4.53999	0.209958
	90-12-0	Cc1cccc2c1cccc2	3.394	0	0.868	0	0	3.677	4.19941	V	4.57687	-0.377459
	90-59-5	O=Cc1cc(Br)cc(c1O)Br	2.11	1.15	0.72	1	0	3.157	5.5176	V	4.97397	0.543632
	9002-93-1	OCCOc1ccc(cc1)C(CC(C)(C)C)(C)C	4.278	0.405	1.345	0	0	3.546	4.66789	V	4.77243	-0.104548
	91-65-6	CCN(C1CCCCC1)CC	3.921	0.134	1.789	0	0	2.502	3.86081	V	3.89718	-0.0363626
	932-16-1	CC(=O)c1cccn1C	2.677	0.331	1.582	0	1	0.586	2.89461	V	2.4055	0.489108
	935-95-5	Clc1cc(Cl)c(c(c1Cl)O)Cl	1.962	1.345	0.783	0	0	3.617	5.34823	V	5.46716	-0.118928
	939-23-1	c1ccc(cc1)c1ccncc1	3.171	0.134	1.011	0	0	2.186	3.98409	V	3.75208	0.232012
	94-82-6	OC(=O)CCCOc1ccc(cc1Cl)Cl	2.928	1.113	1.185	0	1	2.927	4.1411	V	4.5873	-0.446197
	95-49-8	Cc1ccccc1Cl	2.62	0.499	0.99	0	0	3.21	4.23024	V	4.24283	-0.0125885
	95-51-2	Nc1ccccc1Cl	2.216	0.582	0.839	0	0	2.127	4.35258	V	3.91993	0.43265
	95-65-8	Oc1ccc(c(c1)C)C	3.012	0.223	1.023	0	0	2.193	3.91968	V	3.70772	0.211962
	957-51-7	CN(C(=O)C(c1ccccc1)c1ccccc1)C	3.814	0.331	1.225	0	1	3.345	3.69777	V	4.48454	-0.786762
	96-17-3	CC(C=O)CC	2.802	0.223	1.6	1	0	1.064	3.93656	V	3.58803	0.348531
	98-01-1	O=Cc1ccco1	1.965	0.405	1.169	1	0	-0.145	3.66005	V	3.60884	0.0512025
	99-08-1	Cc1cccc(c1)N(=O)=O	2.43	0.496	0.946	0	0	2.241	3.66007	V	3.80413	-0.144051
	999-61-1	CC(COC(=O)C=C)O	2.815	0.56	1.585	1	1	0.43	4.59004	V	4.15065	0.439389
	51630-58-1/66230-04-4	N#CC(c1cccc(c1)Oc1ccccc1)OC(=O)C(c1ccc(cc1)Cl)C(C)C	4.211	0.932	1.045	0	1	4.832	8.91577	V	6.75021	2.16557
	57-15-8/6001-64-5	CC(C(Cl)(Cl)Cl)(O)C	2.16	1.16	1.607	0	0	1.94	3.12951	V	3.75338	-0.623863
	584-79-2/28434-00-6	C=CCC1=C(C)C(CC1=O)OC(=O)C1C(C1(C)C)C=C(C)C	4.327	0.56	1.254	2	5	3.399	6.68303	V	6.77481	-0.0917789
	60-57-1/72-20-8	ClC1=C(Cl)C2(C(C1(Cl)C1C2C2CC1C1C2O1)(Cl)Cl)Cl	3.057	1.636	0.995	0	2	4.452	8.43292	V	7.73882	0.694102
	76-29-9/10293-06-8	BrC1C(=O)C2(C(C1CC2)(C)C)C	3.401	0.732	1.185	0	1	2.791	3.52916	V	4.44381	-0.914653
	2310-17-0	c12c(cc(Cl)cc1)OC(=O)N2CSP(=S)(OCC)OCC	3.101	1.535	1.326	0	1	1.655	6.23847	V	5.28296	0.955514
	96489-71-3	C1(=O)C(Cl)=C(SCc2ccc(C(C)(C)C)cc2)C=NN1C(C)(C)C	4.057	1.032	1.183	1	3	4.754	8.20054	V	7.48243	0.718111

## Sheet: References
References
[1]	Basant N, Gupta S, Singh K (2016) Modeling the toxicity of chemical pesticides in multiple test species using local and global QSTR approaches. Toxicol Res (Camb) 5:340-353. https://doi.org/10.1039/c5tx00321k.
[2]	Sangion A, Gramatica P (2016) Ecotoxicity interspecies QAAR models from Daphnia toxicity of pharmaceuticals and personal care products. SAR QSAR Environ Res 27:781-798. https://doi.org/10.1080/1062936X.2016.1233139.
[3]	Tugcu G, Ertürk MD, Saçan MT (2017) On the aquatic toxicity of substituted phenols to Chlorella vulgaris: QSTR with an extended novel data set and interspecies models. J Hazard Mater 339:122-130. https://doi.org/10.1016/j.jhazmat.2017.06.027.
[4]	Cassotti M, Ballabio D, Todeschini R, Consonni V (2015) A similarity-based QSAR model for predicting acute toxicity towards the fathead minnow (Pimephales promelas). SAR QSAR Environ Res 26:217-243, https://doi.org/10.1080/1062936X.2015.1018938.
